# Supplementary material for: Transmembrane Protein TMEM230, a Target of Glioblastoma Therapy
Source: Front Cell Neurosci. 2021 Nov 17;15:703431. doi: 10.3389/fncel.2021.703431 (PMC8636015; doi:10.3389/fncel.2021.703431)
Supplement: Supplementary Table 3 — All enriched pathways identified different between high or low TMEM230 expression in oligoastrocytoma of patients from DEG. [file Table_3.XLSX]

## Sheet: all_genes
gene_name	baseMean	log2FoldChange	lfcSE	stat	pvalue	padj
A1BG	107.336120200354	-0.212202350463896	0.187448163321594	-1.13205884071445	0.25760969748289	0.456069654852187
A1CF	0	NA	NA	NA	NA	NA
A2BP1	595.536926328946	0.162977637889177	0.343077701610637	0.475045848576142	0.634754294389322	0.795227072483047
A2LD1	36.3435664689804	-0.457833408517868	0.163733173719718	-2.79621654009832	0.00517047448501186	0.0302035356122568
A2M	12272.059397446	-0.322541981954266	0.111097196171156	-2.90324142345913	0.00369321811688591	0.0236152272220114
A2ML1	200.694769485003	-0.53890866312425	0.232360755965365	-2.31927573520451	0.0203800902419701	0.0790016652739629
A4GALT	95.1938032243782	-0.215373904812824	0.137976619197213	-1.56094493448188	0.118536743921513	0.272163893673886
A4GNT	0.347727407178769	0.0248600942715731	0.504388531535397	0.049287588272273	0.960690110620958	0.986424270997112
AAA1	0.0602876720002073	0.017778297902207	2.15304162182007	0.0082572941098919	0.99341170738395	0.997426497855614
AAAS	768.213289176478	0.0933403463665249	0.0718952770715184	1.29828203142849	0.194190438595432	0.379598442677548
AACS	498.727346562397	0.0985094051921965	0.133832532114108	0.736064719362897	0.461691312307427	0.654616872936044
AACSL	1.30164598201714	0.609861524458976	0.404376817673386	1.50815155024925	0.131515744108828	0.291826182311508
AADAC	0.0148730346893135	0.0100534410603241	2.90810867201686	0.00345703761247399	0.99724168855704	NA
AADACL2	0	NA	NA	NA	NA	NA
AADACL3	0	NA	NA	NA	NA	NA
AADACL4	0	NA	NA	NA	NA	NA
AADAT	276.347161603268	0.155309309124277	0.0765282836345369	2.02943672258431	0.0424138279412985	0.133579016317507
AAGAB	636.437359509348	-0.161689199611209	0.0689380296518044	-2.34542821179945	0.0190052380951109	0.075345102011166
AAK1	1352.85940608216	0.163939104724085	0.123197553416004	1.33070097723863	0.183287421365308	0.364973916149032
AAMP	2709.17100900949	0.0580861156773122	0.0482045715643761	1.20499184604804	0.228206449696187	0.42227662814495
AANAT	2.91828241259294	0.306850048560839	0.228229146910418	1.3444823008574	0.1787924760131	0.358942673150187
AARS	6461.2668579735	0.0745834697605894	0.0583907302169571	1.27731695567886	0.201490369852155	0.38898193036553
AARS2	479.047120979407	0.0610754947165908	0.0511887589846445	1.19314271195581	0.232813486299162	0.428048371942163
AARSD1	670.281711635038	0.0988535553318339	0.0941564953211689	1.04988567166443	0.29377067999187	0.495243836095746
AASDH	309.52887797038	0.0643613391149962	0.0581679287328744	1.10647465909546	0.268521126421583	0.467238610365265
AASDHPPT	1648.38570465154	0.0263676669463148	0.0666808921189877	0.395430626501868	0.692525110235528	0.838680039920076
AASS	1290.19245325614	0.0625899628954853	0.108156476575544	0.578698242372642	0.562792802157884	0.740125326658172
AATF	1255.90622844594	0.00652240959317093	0.0702433638359172	0.0928544596526833	0.926019185306136	0.972527725059608
AATK	1944.24970748783	-0.398967019237709	0.171176867478987	-2.33072975988818	0.019767613916016	0.0774712967238019
ABAT	11405.9272427921	0.263511005872455	0.104923992723948	2.51144661036437	0.0120237472065212	0.0548214110764226
ABCA1	2652.51496203138	-0.0370738284940367	0.144113100409531	-0.257255089153469	0.796981859588533	0.906344637961372
ABCA10	5.67955195439447	-0.667959376709692	0.239563568257047	-2.78823437791253	0.00529961870805489	0.0308120464377204
ABCA11P	124.991552812201	-0.000341905925727345	0.0898784954476486	-0.00380409044482164	0.996964782286673	0.998691688913996
ABCA12	5.16636792581212	-0.409592619079241	0.221201627950973	-1.85167090709668	0.0640730941201199	0.17852102977822
ABCA13	13.6462660247387	-1.23344025242931	0.333326703875068	-3.70039435211771	0.000215264685264803	0.00305966840669005
ABCA17P	59.06684014594	0.172198091954473	0.16011718374572	1.07545041653954	0.282173120006773	0.482793616757151
ABCA2	8469.75824781209	-0.513174557180813	0.152232670150883	-3.37098834745649	0.000748990258113074	0.00757180875638381
ABCA3	4672.35224152267	0.194139403886051	0.0650260004444373	2.98556581304638	0.00283054222173562	0.0196629183015913
ABCA4	5.92123940295685	-0.00930976499057426	0.20836941838452	-0.0446791331604826	0.964363066411398	0.987593056969327
ABCA5	148.244879359853	-0.569072323647994	0.242346881586618	-2.34817266854164	0.0188657732817888	0.0750582022789446
ABCA6	40.1714414687013	-0.0661431020403585	0.283900382758337	-0.232979967824352	0.815776961143359	0.917402068723809
ABCA7	173.876876640453	-0.228179977358851	0.153408333422902	-1.48740275229916	0.13690847042464	0.300192909203601
ABCA8	619.758293724058	-0.487161515926125	0.179501391253806	-2.71397069695857	0.00664820466215567	0.0359321482119898
ABCA9	58.9341928641344	0.175278613910899	0.157794465250442	1.11080330753495	0.266653022476942	0.464834291066154
ABCB1	635.725228877703	0.044991296969716	0.117597896631058	0.382585898716097	0.702026827406567	0.844824324878783
ABCB10	276.454817507229	0.0523678890160593	0.0483544842841105	1.08299963884151	0.278808583346092	0.479029954823395
ABCB11	0.407571569662385	-0.395946056221766	0.737440424621529	-0.53691938087741	0.591323302999456	0.761943256183536
ABCB4	40.7073592146709	-0.185959739323577	0.166454539844043	-1.11718033943567	0.263917225113179	0.462033792815904
ABCB5	0.155281367559385	-0.26721795705205	1.15173382490975	-0.232013640020504	0.816527419638604	0.917799831622449
ABCB6	915.444782286138	0.183009033198575	0.0712326903215711	2.56917199634611	0.0101941846639319	0.0486471329011666
ABCB7	391.675050650571	-0.0660489328935371	0.0657446458576392	-1.00462831660173	0.315075856932582	0.517006012448515
ABCB8	854.436278787972	-0.0718936222669687	0.0791225837885221	-0.908635926995574	0.363542335709958	0.565951665260355
ABCB9	214.952024844543	-0.0141983287766549	0.147761093372908	-0.0960897652592639	0.923449279832888	0.971098780953694
ABCC1	420.174836201458	-0.27306696922416	0.0854241804603331	-3.19660039760006	0.00139057424046316	0.0117453066608905
ABCC10	413.372321185255	-0.0239329421305438	0.0698319457478032	-0.342721971645716	0.731807631745065	0.865356679429659
ABCC11	15.6102566311494	0.0848026378643762	0.162940578947316	0.520451310608117	0.602749055276332	0.770868971454306
ABCC12	10.1143567770487	0.413858240408214	0.472560862756446	0.875777646913416	0.381150924211429	0.583143645252145
ABCC13	0.567641005011427	-0.251629753668238	0.716117456605587	-0.351380561033897	0.725302863850959	0.860524092731494
ABCC2	7.40244437305305	-0.0950549215775069	0.207525489381305	-0.458039741821082	0.6469238894214	0.803811792407206
ABCC3	124.472279800639	-3.01804363290683	0.381491058318028	-7.91117790863359	2.54964855612777e-15	6.74054231138578e-12
ABCC4	411.666358032254	-0.0524511845496081	0.107838994059722	-0.486384215718484	0.626694779603093	0.789127361285023
ABCC5	1257.65256760738	0.224075295154928	0.0858413984996484	2.61034068725995	0.00904520916665829	0.0447518060946793
ABCC6	49.9644696009803	0.109240081295594	0.150104853900471	0.727758486531203	0.46676144095675	0.659874782639953
ABCC6P1	9.8791009307762	0.364018903318812	0.196815759025748	1.84954144485549	0.0643796690681453	0.179078634567127
ABCC6P2	22.8233882614126	0.0169197194993049	0.129787880246473	0.130364402802277	0.896278128654206	0.961098392681084
ABCC8	759.879110659075	0.922322880940604	0.241961594947035	3.8118565102966	0.000137926940871353	0.0022292366530701
ABCC9	438.64290320166	0.0757834021679981	0.183879716809313	0.412135734614965	0.6802399378894	0.829119429004889
ABCD1	275.203760415179	-0.121707374967818	0.096209927623138	-1.2650188808431	0.205864559690537	0.394334441535538
ABCD2	180.282211668806	-0.597274884601673	0.243389240888538	-2.4539904985989	0.0141280714362401	0.0616782472278977
ABCD3	1540.15487724094	-0.178713734029213	0.0765863680953588	-2.3334927412499	0.0196222988584655	0.0770159623912541
ABCD4	846.630712683854	-0.0548532341261077	0.0839561142865402	-0.653356037165976	0.513526773932241	0.698157984013375
ABCE1	1222.01457728261	-0.0937190524264489	0.0521902652019206	-1.79571903043328	0.0725392137143031	0.194580473836338
ABCF1	1826.82799676963	0.0787886474637423	0.0579839476194704	1.35880102508381	0.174209648419162	0.352919951137932
ABCF2	1583.68518518203	-0.0608474227837726	0.0576760815345867	-1.05498537981094	0.29143201135704	0.493110246716007
ABCF3	1213.99471390089	0.0502041290622108	0.0388922173917643	1.29085283455301	0.196754712968751	0.382609757879836
ABCG1	849.91659355386	0.284369985959507	0.0968012785667918	2.93766766482629	0.003306913042212	0.0218797757451467
ABCG2	1134.79107150637	-0.0587844471727614	0.114047411348203	-0.515438680087917	0.606246509025187	0.773311131515033
ABCG4	76.1701129156659	0.36302678364268	0.290110125667103	1.25134130636739	0.210809981244114	0.400787566256252
ABCG5	1.9688837564657	0.127109767346695	0.23697304098553	0.536389147128583	0.591689630478311	0.762256059981318
ABCG8	0.761922550375213	0.45040229250084	0.643035973630888	0.700430941612261	0.483658218615655	0.673380905334134
ABHD1	26.0820261555351	0.144284920039062	0.149668301261186	0.964031253266317	0.335030257103455	0.538060395552941
ABHD10	869.562225344591	-0.0124236887116296	0.0581599724555559	-0.213612355492832	0.830849363498165	0.925967980782719
ABHD11	293.215889778516	-0.161262786466888	0.0946705728291383	-1.70340985216109	0.0884913952476359	0.22298771247995
ABHD12	2183.85255151289	-0.114052052804642	0.0702172494527319	-1.62427400237912	0.104317343160392	0.250065455551114
ABHD12B	13.932595834211	-0.330636882660237	0.303952846309686	-1.08779005255099	0.276687801938618	0.476580832341406
ABHD13	341.184013702862	0.0437597283347835	0.062136585837645	0.704250607671334	0.481276719768534	0.671732934311524
ABHD14A	627.842504309481	0.15493476365736	0.101910291809865	1.52030536765044	0.128434245618141	0.287400743580329
ABHD14B	513.100888170215	-0.122150128037104	0.0990098429449499	-1.23371701644876	0.217308370811193	0.408565346970632
ABHD15	162.279544546912	-0.437865824530398	0.0973059307384518	-4.49988835426009	6.79891617935926e-06	0.000247678627589021
ABHD2	4353.07736987691	0.0514653904671531	0.116286538591846	0.442573930657539	0.658073944469615	0.811725416007112
ABHD3	342.758679573031	-0.0510030046932312	0.10780231474145	-0.473116044080828	0.636130390871951	0.795904875497014
ABHD4	1910.12526172441	0.0751510055777095	0.0913135775202713	0.822999247412316	0.410508421399544	0.610386376861639
ABHD5	734.16310146347	-0.0208728393588257	0.0722821613660291	-0.288768887985071	0.772758242080351	0.892332250384212
ABHD6	1052.97306958433	0.0442306175087548	0.0832379545221811	0.531375593773971	0.595158530759659	0.765020752256599
ABHD8	687.232804626439	0.0292269788377423	0.140235937616837	0.208412902815242	0.834906582532439	0.92830937372899
ABI1	2395.28653952712	0.144788687110794	0.0863731700451359	1.67631553913249	0.0936764027723172	0.231823416649439
ABI2	4864.88827457806	0.158826267095204	0.0578708434067975	2.74449546170859	0.00606039924223908	0.0337881633417878
ABI3	283.414793083094	-0.619815024847581	0.16916613456476	-3.66394270604028	0.000248362363466981	0.00339453020555388
ABI3BP	712.403940697699	-0.153526098089026	0.230261024129327	-0.666748090214337	0.504933055325983	0.690328835835006
ABL1	3250.10429353835	0.117171459349251	0.0718885748401733	1.62990377274487	0.103121836173028	0.247905001327366
ABL2	1124.64986331832	0.226788649536273	0.0531491492292854	4.26702313818622	1.9809862021134e-05	0.00053960706180918
ABLIM1	6348.29067591616	0.111999975374178	0.0958571249703056	1.16840532624855	0.242643307521226	0.43979990685483
ABLIM2	367.210787969849	0.182473647495463	0.215971837487784	0.844895564245891	0.398169151303066	0.600091075333052
ABLIM3	1495.24253008319	0.216990917497301	0.160610485809434	1.35103829867473	0.176683164652846	0.356098741566714
ABO	3.52433923927582	0.330016095543865	0.240491707417663	1.3722556136654	0.16998387805008	0.347209894833862
ABP1	0.801478964552077	-0.686699384573581	0.655058852220471	-1.0483018163114	0.294499573080703	0.496052176466467
ABR	7166.21585570109	0.0347979694463123	0.0958524032227768	0.363037005607842	0.716577240931536	0.854995384956738
ABRA	0.602394697961737	0.496144955257263	0.658042995145814	0.75397042277963	0.450866982056126	0.645451064268244
ABT1	395.215905513794	-0.0276467509236479	0.0490811616840693	-0.563286401035236	0.573239876724504	0.747647977916955
ABTB1	463.905780368386	-0.204887006862151	0.149501073381881	-1.37047181152201	0.170539668841391	0.347961092787077
ABTB2	366.781326878314	0.194003411546242	0.166784515941068	1.16319797705197	0.244749187121939	0.442187684943727
ACAA1	1561.19370804976	-0.097026446749624	0.0736172473734919	-1.31798525768516	0.187508583037992	0.370967910808327
ACAA2	511.519717975359	-0.572483180472279	0.124282623013165	-4.60630107888562	4.09894793960155e-06	0.000167821085332447
ACACA	2555.82039210715	0.145088376033144	0.0680976154898769	2.1305940742479	0.0331225981760265	0.112018786886978
ACACB	352.529887935415	-0.339464025987121	0.162307148143127	-2.09149153238631	0.0364840246947747	0.120052162340238
ACAD10	494.614344582566	0.0591401316286377	0.0610401187419017	0.968873141920026	0.332608487485277	0.535951952089319
ACAD11	681.692797033003	-0.052198481102379	0.0892065079058085	-0.585142074583778	0.558452189972692	0.73682562581168
ACAD8	971.139615741615	0.075612742676461	0.05091051317026	1.48520880988941	0.137488518996089	0.301033431931612
ACAD9	777.298341706739	-0.0420496048466108	0.044933910456864	-0.935810046779212	0.349370997767439	0.551660382652238
ACADL	13.4350415274695	-0.397284257062157	0.265370821621231	-1.4970909561007	0.134369592679466	0.296275906365566
ACADM	1007.93088030605	-0.231605727599098	0.0753755621975642	-3.0726898857755	0.0021213881885706	0.0158683952375455
ACADS	227.10993692596	-0.553892214141361	0.13241154467458	-4.18311118945579	2.87546666952585e-05	0.000698338401394297
ACADSB	768.247240385259	0.232300118974155	0.0859446793562149	2.70290285232598	0.00687368329648261	0.0367521297323078
ACADVL	3707.1099102402	-0.121263747452922	0.0827220485063355	-1.46591809127689	0.142670602686449	0.308333781772209
ACAN	118.757018831064	0.777056711976454	0.31252054308462	2.48641802649771	0.0129036293498802	0.0578615373755471
ACAP1	12.3768234842274	-0.548829547430808	0.191799804723593	-2.86147083528964	0.00421680298615971	0.0260207255958225
ACAP2	1122.47473303148	0.0898058111370919	0.0874868657919272	1.02650621123724	0.304653037394652	0.506369764617052
ACAP3	3526.69926037663	0.23266797948034	0.135228692370264	1.72055186959349	0.0853321736628933	0.217904954575066
ACAT1	1679.41720823314	-0.0570829339684179	0.0696820666537949	-0.819191173706516	0.412677349863865	0.612479512116503
ACAT2	841.137765222017	0.0727176359598492	0.130971072405965	0.555219061919639	0.578744832173791	0.752900977403973
ACBD3	873.573674816643	0.115007453689554	0.0468268791935313	2.45601363298713	0.0140487827698067	0.0614190347125071
ACBD4	347.688145951218	0.140945257888062	0.0998425108285819	1.41167581542544	0.158045437529363	0.331369029459313
ACBD5	2254.68538827545	0.145136520091783	0.0757572428298626	1.91581048452006	0.0553892227229648	0.161447937582483
ACBD6	502.968387298897	0.137763046384691	0.068104959885044	2.02280489728243	0.0430932665788675	0.135098084246743
ACBD7	1130.83445502001	-0.0411419415777148	0.224651836561918	-0.183136457762167	0.85469095033431	0.940195608802636
ACCN1	98.9933894763721	0.30779308241695	0.311690200077414	0.98749682325753	0.32339913949033	0.526497446941252
ACCN2	3372.03094131664	0.661688787063649	0.114462025305977	5.78085863232664	7.43203238286545e-09	1.44775990818219e-06
ACCN3	183.846874397018	0.439127793785048	0.166643960770789	2.63512576005707	0.00841061151723853	0.0424452622683437
ACCN4	2310.11057939898	0.724263156085983	0.219794599425184	3.2951817650666	0.000983580373018209	0.00916522577194107
ACCN5	0	NA	NA	NA	NA	NA
ACCS	74.64010699664	-0.502288572125083	0.196642088618018	-2.55432891124744	0.0106392701654771	0.0502143161648352
ACCSL	0.0730027401431067	0.192768676269813	1.72630822920247	0.111665271015287	0.911088816777679	0.966944408056875
ACD	582.824261636105	0.142548692177824	0.0756273726970734	1.88488224691878	0.0594457374655563	0.169585758831137
ACE	168.430731044681	-0.543237894482954	0.205762091979525	-2.64012622177758	0.00828751546648782	0.041950820531126
ACE2	3.17750141136481	0.091660363819422	0.233620317873224	0.392347569140635	0.694801420339303	0.839733221316558
ACER1	0.0586329494730873	-0.327051202743224	2.15916202272216	-0.151471357545875	0.879603903489258	0.953208985066007
ACER2	23.1124170111972	0.17471070964171	0.132798396184921	1.31560858158578	0.188305451759907	0.372120611462918
ACER3	602.910455529936	-0.0732219491368346	0.0749146152270176	-0.977405395662066	0.328368492830561	0.531234140075388
ACHE	384.84609699249	0.157188641916205	0.151272932028731	1.03910620233335	0.298755346707214	0.500245579980122
ACIN1	2985.60037354443	0.138955974202311	0.0572929953678517	2.42535711931519	0.0152933344202933	0.0651215938292563
ACLY	3626.5105010593	-0.0221302255074768	0.0656680130539562	-0.337001600601095	0.736115693507146	0.86834249260857
ACMSD	0.0931521924215067	-0.363720569953484	1.87602298654266	-0.193878525243333	0.846270999016575	0.935437289917616
ACN9	165.994728144808	-0.291287033285777	0.148707441431985	-1.95879258281103	0.0501370825844062	0.150159710358799
ACO1	1023.88890521452	-0.0376576523624147	0.0641977895168875	-0.586587990736171	0.557480450159197	0.736120814173821
ACO2	6406.70834108258	-0.045308937209076	0.0843014917327239	-0.537463054067026	0.590947798764816	0.761705909157605
ACOT1	405.032448841444	-0.168069867684198	0.136400594745594	-1.23217840800233	0.217882447130999	0.409243172639279
ACOT11	77.8250682346664	-0.455416362215791	0.224295580317923	-2.03042949651648	0.0423129009358172	0.133383949897485
ACOT12	0.338611758480376	-1.44632456200233	1.09840294620581	-1.31675226017768	0.187921679839656	0.371662254517467
ACOT13	645.249003406874	-0.133622875866801	0.0535919428445309	-2.49333890085751	0.0126547995730326	0.0570359768384173
ACOT2	232.289264532758	0.0530642773373299	0.121361434159617	0.437241679820119	0.66193608549057	0.814426514067449
ACOT4	20.5274667758648	-0.164301087419338	0.216738589965894	-0.758061069997697	0.448414423849403	0.643383263122737
ACOT6	3.79226468123152	-0.694111868040335	0.318615032050782	-2.17852831227908	0.0293667267553131	0.102539744402608
ACOT7	1092.83283544317	0.172449678598978	0.154328274476416	1.11742115425085	0.263814294365973	0.461974577170392
ACOT8	530.937767165079	-0.0344515403046534	0.0763685188412828	-0.451122279538434	0.651901420984716	0.807523199911463
ACOT9	270.183816460659	-0.271615120973172	0.101232458913433	-2.68308331031886	0.00729468160110376	0.0382982911879964
ACOX1	2132.26016966825	0.0533827471702914	0.0597252927004267	0.893804697417749	0.371426395435037	0.573768769317236
ACOX2	131.895799002213	-0.106856306649117	0.156720451309372	-0.681827456189355	0.495348060874335	0.682640793919396
ACOX3	413.586783969019	0.0717769951037983	0.0501720124814219	1.43061821828209	0.152539663218828	0.323208038416262
ACOXL	1.33866045570853	0.489529926242414	0.266536980932899	1.83663041627103	0.0662644739356099	0.182513424699133
ACP1	1134.68379901348	-0.0551755197832333	0.0494095375816695	-1.11669775682546	0.264123577299252	0.462166312547273
ACP2	1047.45217954705	0.0110770842183017	0.0505509164816927	0.219127267896583	0.826550910195136	0.923533034252966
ACP5	42.5462654804086	-0.53639759918449	0.262274843646233	-2.04517364962384	0.0408377413433211	0.130233196846373
ACP6	172.970305157431	-0.09161647565304	0.112375110574687	-0.815273730851192	0.414915641925531	0.614077804660418
ACPL2	1033.86553488476	-0.0514132496259395	0.116759041803795	-0.440336344249344	0.659693521380172	0.812801390220902
ACPP	10.4946998680003	-1.28445656062245	0.334428387984953	-3.840752181242	0.000122657893468693	0.00205980669376736
ACPT	0.0384780252745715	0.0570172011499864	2.90810867201686	0.019606282838957	0.984357451816897	NA
ACR	3.79726724279738	0.153460185894929	0.185758802318316	0.826126051523306	0.408732590958493	0.60911622872265
ACRBP	21.6559467929197	-0.0285250967115477	0.140930276351702	-0.202405738851751	0.839599542298383	0.931345029657368
ACRC	48.5471605884711	0.274407931973907	0.133850597281195	2.05010614481927	0.0403540738982974	0.129068871683701
ACRV1	8.13082486927085	-0.245162571284522	0.291581835211226	-0.840801935096276	0.400458902896021	0.601880155899443
ACSBG1	1280.06365944417	-0.190199483221669	0.163399942423471	-1.16401193538211	0.244419174935205	0.441717211453269
ACSBG2	2.57784330234688	0.224974382316031	0.26832662540965	0.838434806730661	0.401786547814316	0.603038268763319
ACSF2	306.83655684023	-0.358823624253989	0.133985614603003	-2.67807574206512	0.00740464719231908	0.0386872955790674
ACSF3	401.089960446556	-0.0837997659392497	0.0631806088034475	-1.32635261872749	0.184722925274333	0.367105074648497
ACSL1	896.176775191076	-0.534498685580211	0.120368489440156	-4.44052000707337	8.97417605941757e-06	0.000304436740993407
ACSL3	2698.53065786438	-0.116737497951276	0.112712025812195	-1.03571466407488	0.300335279109023	0.50180612813214
ACSL4	1019.21151589247	0.186525710240903	0.0896503005364902	2.08059213549409	0.0374712543636345	0.122300358598487
ACSL5	196.731250793066	-0.0583557869958632	0.101436249783578	-0.575295193980156	0.565091671323796	0.741697375049498
ACSL6	819.869855515473	0.524178310452784	0.161083930817245	3.25406952632339	0.00113764433132528	0.0101370297478746
ACSM1	0.726810393923701	0.390351135869978	0.405638791292716	0.962312146296416	0.335892829435173	0.538901563871014
ACSM2A	0.218290863214798	0.649543565455678	1.108162983664	0.586144434556049	0.55777845819219	0.736356694771342
ACSM2B	0	NA	NA	NA	NA	NA
ACSM3	1.29997228063506	-0.343443051458355	0.332816903074384	-1.03192791076959	0.302105889720924	0.503673116682471
ACSM4	0	NA	NA	NA	NA	NA
ACSM5	305.775093077716	0.0598990012069273	0.233750879542607	0.25625144737053	0.79775668515962	0.906724310008839
ACSS1	1857.58246178628	0.0887426938434065	0.137254009738133	0.646558115225332	0.517917973339822	0.70206489998731
ACSS2	662.79218149419	-0.146978932433545	0.062059436847554	-2.36835749564715	0.0178672620028911	0.0721527661075114
ACSS3	238.93736194537	-0.936341893451741	0.216030679734201	-4.33430054751387	1.4622429232758e-05	0.00043716102646433
ACTA1	7.88853509004458	0.342993367422588	0.199771024434239	1.71693251508301	0.0859915031097661	0.219174998825524
ACTA2	701.903507931068	-0.0304842979700598	0.210942179711788	-0.144514947232036	0.885093854161236	0.955875460199186
ACTB	76697.4661477805	-0.293085808002111	0.0661611224301881	-4.4298796216973	9.42857034338301e-06	0.000314387608602966
ACTBL2	0	NA	NA	NA	NA	NA
ACTC1	55.9767065922074	-0.565978058965238	0.370853190049689	-1.52615124839402	0.126972201474476	0.284981965979359
ACTG1	43244.8499011651	-0.198228327758181	0.0611758108426289	-3.24030568663996	0.00119401620982637	0.0104871684760545
ACTG2	32.4137251381402	-0.0109688104907854	0.416020531328526	-0.0263660316373268	0.978965387552096	0.993729902895624
ACTL6A	488.571283993344	-0.309548184339417	0.076664986641837	-4.03767349214528	5.39839182099653e-05	0.00111374179531061
ACTL6B	541.993013556198	0.711680049206558	0.236123590351138	3.01401502555599	0.00257815037070739	0.0184142226014323
ACTL7A	0	NA	NA	NA	NA	NA
ACTL7B	0.0148365710958563	-0.0761535225193338	2.90810867201686	-0.0261866151193446	0.979108491810204	NA
ACTL8	0.984263822887425	-0.296106090088556	0.522870359579348	-0.566308808031833	0.571183873833375	0.746439430065705
ACTL9	0	NA	NA	NA	NA	NA
ACTN1	1493.25173723135	-0.640610770639965	0.18284210176359	-3.50362834632178	0.000458965422787714	0.00523328041534777
ACTN2	799.27275976414	-0.00401460383915044	0.137394897430733	-0.0292194536640226	0.976689566076911	0.992605384704021
ACTN3	0.524819217698157	0.339341740391231	0.411901931067135	0.823841100992369	0.410029850509777	0.610102383862522
ACTN4	4046.20193979908	-0.407843161679655	0.0826420689157083	-4.93505507583117	8.01281451927037e-07	4.92641679380789e-05
ACTR10	1024.6063456248	-0.0453696472891044	0.062139117371566	-0.7301302176182	0.465310592238278	0.658487253954391
ACTR1A	3887.83989256645	0.0714724575949894	0.0626578346364819	1.14067870378296	0.254003651937142	0.452414974278033
ACTR1B	1538.33946350464	0.0173867020097617	0.0706993613835203	0.245924456310782	0.805740711699117	0.911516969693786
ACTR2	4447.16303326528	-0.00844103327555109	0.0516291921682884	-0.163493421474367	0.870129952366819	0.948440623071054
ACTR3	2108.23693050749	-0.19829358308636	0.0518353823773268	-3.82544844837675	0.000130534249041686	0.00214535240920554
ACTR3B	424.501437631396	0.29881072363529	0.124823449473168	2.39386689677665	0.016671797682023	0.068837190518411
ACTR3C	7.23501666431629	0.0372164980307967	0.221917690310695	0.167704061711763	0.866816100665681	0.946190337571699
ACTR5	198.997046304792	0.0345473954319401	0.0618182061590092	0.558854706056612	0.576260883448554	0.750741563470534
ACTR6	729.313740722414	0.016214052177413	0.0514335340747461	0.315242817144353	0.752577298253933	0.878964688008034
ACTR8	546.362006653469	0.196699328031119	0.0503339424938379	3.90788637419372	9.3107072659577e-05	0.00168925439866484
ACTRT1	0.0148863666317097	0.0100534410603244	2.90810867201686	0.00345703761247412	0.99724168855704	NA
ACTRT2	0	NA	NA	NA	NA	NA
ACVR1	598.817673010597	-0.195836917657091	0.0746648019621053	-2.62288136458842	0.00871896269142665	0.0435758866063658
ACVR1B	1155.0644042674	0.170459722568436	0.0782232199960707	2.17914479328514	0.0293209135737096	0.102418427065887
ACVR1C	98.2042433926306	0.535626807223238	0.233399932551615	2.29488844048739	0.0217395184392905	0.0825598238665577
ACVR2A	344.300872785471	0.178450220713629	0.0706227767725537	2.52680833109044	0.0115104301843582	0.0529924071885171
ACVR2B	690.98349893904	0.423764793081254	0.0942375499431973	4.49677218196656	6.8992843174322e-06	0.000249859404263014
ACVRL1	299.044118220924	-0.18256794911903	0.139010605513403	-1.31333827692325	0.189068985961608	0.373097745170134
ACY1	415.730021039299	0.0924924749484207	0.10349001367551	0.893733333908222	0.371464585820264	0.573768769317236
ACY3	169.84444126787	-0.210346867277301	0.290024714647346	-0.725272215276794	0.468285047649177	0.660917990655693
ACYP1	84.7807663295887	-0.0880024789038842	0.129515624939654	-0.679473839120861	0.496837678104304	0.683451874748996
ACYP2	524.753979878812	-0.219450235052585	0.0815968989790554	-2.68944332196882	0.00715712997488195	0.0378212014035309
ADA	130.523876156653	0.0959013855791375	0.160492431360102	0.597544599246307	0.550143839733623	0.729975041092021
ADAD1	0	NA	NA	NA	NA	NA
ADAD2	24.4793959671315	0.725280457116177	0.28830529639799	2.51566816904732	0.0118806982513397	0.0543411274936463
ADAL	244.857895453647	-0.0344905160254988	0.0622247194498306	-0.554289618827565	0.579380653769698	0.753321041148179
ADAM10	1023.79542890169	0.0143673054965145	0.0933109703264691	0.153972308360392	0.877631569911281	0.952185153543768
ADAM11	385.081950060865	0.485955897262973	0.256387756835477	1.89539431703367	0.0580401810332241	0.166732628096996
ADAM12	63.9790381527105	-1.5241282510523	0.231064397030791	-6.5961189635338	4.22060302998252e-11	2.16962443535713e-08
ADAM15	1188.27808963045	-0.228150288376529	0.0815721014149232	-2.79691566625241	0.00515929982176595	0.0301668254349449
ADAM17	729.769074826353	0.0319425718005097	0.0850697624761743	0.375486787205454	0.707298471106173	0.84873982014595
ADAM18	0	NA	NA	NA	NA	NA
ADAM19	221.272857689691	-0.973296950507523	0.183988764850255	-5.28998034907006	1.22329502373525e-07	1.27569917738694e-05
ADAM2	0	NA	NA	NA	NA	NA
ADAM20	1.9609697014416	0.210074342661415	0.196577313216074	1.06866015830883	0.285222830410207	0.486169841234006
ADAM21	7.63084452341971	0.0741163605204564	0.135441762374694	0.547219404273673	0.584228006644069	0.75669957243527
ADAM21P1	1.45993702785271	0.238987847611608	0.228366336026727	1.0465108464307	0.295325239824072	0.496611749372652
ADAM22	606.263261813011	0.641474685836973	0.139798345452715	4.58857137228384	4.46289724013323e-06	0.000179544296360664
ADAM23	481.397002842509	0.115296087886396	0.166643833007182	0.691871315042465	0.489018146075953	0.677887673661772
ADAM28	232.340479924053	-0.377493701117877	0.179869392498387	-2.09871004663154	0.0358424685029607	0.118479063876807
ADAM29	6.55566990296077	0.710503393094923	0.293836196833319	2.4180254194413	0.0156049866491508	0.0659027574005441
ADAM30	0	NA	NA	NA	NA	NA
ADAM32	5.24502789016499	-0.361384882343259	0.261941605041684	-1.37963910805903	0.167697789894194	0.34436406901629
ADAM33	58.2367574478966	-0.731558204740412	0.235730722652093	-3.1033638573284	0.00191334243783468	0.0147350458404364
ADAM3A	0	NA	NA	NA	NA	NA
ADAM5P	0	NA	NA	NA	NA	NA
ADAM6	100.726918888833	-1.94599678968927	0.363828479737314	-5.34866536862175	8.86051940844822e-08	1.01836108098833e-05
ADAM7	0.0165782835560789	0.0100534410603241	2.90810867201686	0.00345703761247399	0.99724168855704	NA
ADAM8	87.9097599983535	0.232957967251534	0.198382958718767	1.17428416612024	0.240281223314793	0.437025504922466
ADAM9	2034.20295888618	-0.262941562602028	0.106888873938586	-2.45995259294344	0.0138955369324784	0.0609353371524117
ADAMDEC1	11.4383674121462	-0.700450407171763	0.626777585427714	-1.1175422086828	0.263762562896583	0.46192769839729
ADAMTS1	430.712055195785	-0.0197625395810904	0.207757383256655	-0.095123163717732	0.924216999511694	0.971296484352513
ADAMTS10	375.613757964143	0.251155014575046	0.11017395989583	2.27962228835666	0.0226300998892968	0.0850209651102476
ADAMTS12	35.7916193086777	0.0642910291450849	0.216498865076276	0.296957811406698	0.766498718599289	0.887720944881928
ADAMTS13	305.535331840326	0.469976787685123	0.124137010296226	3.7859522036468	0.000153121106423492	0.00238724447807341
ADAMTS14	70.8735776587654	-1.09058575487878	0.260576707919032	-4.18527720143605	2.84818310507088e-05	0.000692621242344832
ADAMTS15	80.1932858775104	0.200339558427648	0.293787267967739	0.681920492380381	0.495289226801502	0.682640793919396
ADAMTS16	14.276287119125	0.0162192920876514	0.261574662724215	0.0620063576446311	0.950557769077782	0.982683764848525
ADAMTS17	77.9292727241187	0.327810568594636	0.173781924835599	1.88633293655109	0.0592501035358575	0.169158040116411
ADAMTS18	18.0679153024984	-2.17571212697514	0.461229573454143	-4.71719996330951	2.39112651504435e-06	0.000111742897190431
ADAMTS19	31.3643331410328	0.368098039224257	0.269345028926784	1.36664129533394	0.171737766758474	0.349596206317493
ADAMTS2	30.5681208138464	0.313983273047745	0.219327653488755	1.43157175145652	0.152266418861696	0.322786788927764
ADAMTS20	38.7188374083945	0.374511197553201	0.399075698257971	0.938446513250501	0.348014991965455	0.550317477682022
ADAMTS3	35.2604043998695	-0.893328922999436	0.258101241859751	-3.46115701173132	0.000537859013240144	0.00589208617185646
ADAMTS4	513.220990223693	-0.878558619586808	0.221057482427272	-3.97434463624571	7.05733117103118e-05	0.00134898350995101
ADAMTS5	179.90118768982	0.484274004519702	0.142378447652762	3.40131538518223	0.000670624084731133	0.00695659714800132
ADAMTS6	224.822186741852	0.273806566189645	0.17839604838735	1.53482416603271	0.124827025048248	0.2816445898004
ADAMTS7	62.6107526215548	-0.621139349208398	0.230598607373927	-2.69359540494184	0.00706859122576194	0.0374495703475381
ADAMTS8	186.980380761722	0.252730479867722	0.195584858639846	1.29217814520655	0.196295458372419	0.382102004064373
ADAMTS9	503.372773152734	0.133626313633197	0.176700513290872	0.756230478024875	0.449511022357144	0.644357163419156
ADAMTSL1	90.0987825884393	-0.510362939094109	0.233859213375718	-2.18235121775664	0.0290836216691851	0.101925840450935
ADAMTSL2	544.199741947609	0.110772417254028	0.116849023528692	0.947996088532379	0.343131445467596	0.544979398784934
ADAMTSL3	110.330142297755	0.200736518876564	0.260071509976315	0.771851245431865	0.440202536245831	0.635989393064669
ADAMTSL4	61.7745523778936	-0.738016238441651	0.195266581645904	-3.77953171618464	0.000157123579591077	0.00243324599490584
ADAMTSL5	7.88842399387813	0.0105729965576015	0.229566695451471	0.0460563172580781	0.963265362814184	0.987389577217987
ADAP1	886.924832781215	-0.234908980851942	0.195430382736635	-1.20200849817968	0.229360235567244	0.42381832445406
ADAP2	291.5318183322	-0.420020563771843	0.141421181209852	-2.9699975645698	0.00297802109978096	0.0203587951505528
ADAR	6855.78388964078	0.0871298204619171	0.0665537621307565	1.30916446602576	0.190478646035095	0.374904779931798
ADARB1	460.783993135445	0.320224167125719	0.144942578154614	2.20931744972915	0.0271525683052053	0.0968926781828248
ADARB2	247.104356423924	0.073520091173886	0.203994800855462	0.360401788994504	0.718546688969051	0.856075775836043
ADAT1	197.057185692691	0.0685038017009073	0.0861810317403169	0.794882589794525	0.426681802621647	0.624598436902088
ADAT2	104.906838522499	0.072788931307352	0.105285126843121	0.691350559094734	0.48934526614884	0.678186437156477
ADAT3	31.534937199667	-0.358534114060202	0.179630051107656	-1.99595842593913	0.045938448254148	0.141585803434745
ADC	522.418597782651	-0.216118262846094	0.0938186041203802	-2.30357576594072	0.0212464695223639	0.081354679284268
ADCK1	347.9233932831	0.177173651433565	0.0846725352299932	2.09245714625545	0.0363976413841357	0.119895826175652
ADCK2	792.229222372497	-0.0668493412119195	0.0723153547952015	-0.92441420499475	0.355270701690904	0.557587680711358
ADCK4	776.822252956139	-0.263869099054294	0.0914946874066165	-2.88398273750714	0.003926802782513	0.0247090827246466
ADCK5	135.876333262693	0.298572919185159	0.129567413303724	2.30438280407174	0.0212011644314266	0.0812332279386693
ADCY1	1448.35357678972	0.225043217272646	0.273020840224983	0.824271206136496	0.409785475475063	0.610006414815399
ADCY10	1.20753735335057	0.00329098151598064	0.267000221557891	0.0123257632401144	0.99016571282266	0.997426497855614
ADCY2	4163.68891158587	-0.0214793612518197	0.143661838605873	-0.149513339521896	0.881148584258442	0.95371012400788
ADCY3	912.281742923765	-0.0308591268106962	0.0817554330547375	-0.37745658799257	0.705834320245466	0.847577648556327
ADCY4	79.1255603612256	-0.0258618852931271	0.150729889210612	-0.17157768395219	0.863769552880065	0.944696390639526
ADCY5	500.186784262922	0.128921270750621	0.141776956302873	0.909324576521526	0.363178821435434	0.565739669148497
ADCY6	1032.59373905274	0.209151818017267	0.0662251147196552	3.15819487671181	0.00158749396982791	0.0129590487012066
ADCY7	828.270591209566	0.000547488993833395	0.102036089156748	0.00536564070965461	0.995718858661376	0.998382734162068
ADCY8	1388.80196826852	0.0708408331358819	0.202604264656749	0.34965124379736	0.726600448415327	0.861511269757435
ADCY9	560.897667745716	-0.0057389522376708	0.0906003070431269	-0.0633436290115329	0.949492874570262	0.982296239758345
ADCYAP1	45.0393282599718	0.839618244582356	0.379014855683271	2.2152647369685	0.0267418987397835	0.0957966662947026
ADCYAP1R1	2623.94494453518	0.776627112550659	0.205504756467422	3.77911988948915	0.000157383640242118	0.00243523549023465
ADD1	10230.8383128675	0.101288612375517	0.0508515005926185	1.99185100134921	0.0463874084468741	0.142462335316764
ADD2	1144.42305963596	0.371780283245894	0.100683991951531	3.69254611423102	0.000222020066237733	0.00312686708203614
ADD3	6219.2256915308	0.0678029884211647	0.117151573870578	0.578762932336442	0.562749145745707	0.74012050964182
ADH1A	0.0797790088377909	0.064743371040773	1.89321063281164	0.034197658685564	0.972719533548805	0.990707082435563
ADH1B	20.8535821539361	0.412496388459717	0.238549181098074	1.72918802974272	0.0837754480166552	0.215206613131069
ADH1C	0.238962716749645	0.262895886455952	0.932399783297084	0.281956185710725	0.777977106496563	0.895092269866589
ADH4	0.016002340540788	0.0100534410603244	2.90810867201686	0.0034570376124741	0.99724168855704	NA
ADH5	2235.44248494819	-0.0852140525487028	0.0560092718132731	-1.52142760992848	0.128152564604117	0.286978625431243
ADH6	0.103181009258623	-0.0607062132052148	1.42847080365599	-0.0424973426477076	0.966102230098303	0.988209588226796
ADH7	0.417880515927903	-0.309677972648141	1.08645006071822	-0.28503654594434	0.775616143138854	0.893689829084592
ADHFE1	586.383155970748	0.169182754579865	0.135740108147092	1.2463726225747	0.212627627392159	0.403082039799148
ADI1	1336.83449452817	-0.0460088613711635	0.0881626729754455	-0.521863276354808	0.601765529069852	0.770090096187448
ADIG	1.6144167744348	-1.08690935981322	0.443615051375911	-2.45011830965174	0.0142809282497928	0.0621508101559227
ADIPOQ	0.106194738434482	-0.4917446049903	1.55035104741605	-0.31718274761699	0.751104939987899	0.878338264866144
ADIPOR1	1603.68083078533	-0.179425581318166	0.0468691290750145	-3.82822520621183	0.000129070629860926	0.00212318317885005
ADIPOR2	3558.68476959765	0.086509053174314	0.108866614685662	0.794633445929196	0.426826756990445	0.624711797284496
ADK	388.422726952275	-0.0931451186481969	0.0863668634985984	-1.07848212699896	0.280818653707571	0.481390124446237
ADM	97.346456068758	-0.129132322810949	0.24562972284326	-0.525719450057556	0.599083147823439	0.768038291210292
ADM2	6.74287787624631	0.155061444314925	0.242609064823889	0.639141181420757	0.522731091812605	0.706674087594716
ADNP	2256.69838837991	0.0218459705504861	0.0638608876949815	0.342086860032841	0.732285525764995	0.86567084838309
ADNP2	646.825944341897	0.09346168824592	0.083659564226568	1.11716680704678	0.263923010043063	0.462033792815904
ADO	1137.85096457189	0.00335792687455885	0.0558690279990815	0.0601035492261304	0.952073163202144	0.983371432618122
ADORA1	1200.66661113923	-0.678784258805035	0.170085046814186	-3.99085205618688	6.58363410509577e-05	0.00127979761290864
ADORA2A	109.353037968613	0.136316210946105	0.082599658360627	1.65032414965875	0.0988766555142132	0.240574728759667
ADORA2B	70.5056352918365	-0.176317958018244	0.187593346564982	-0.939894517832318	0.347271669655813	0.549574488530862
ADORA3	777.602128289247	-0.435320731925746	0.159714335910229	-2.72562089961935	0.00641806667162558	0.0351087028746979
ADPGK	566.083865227337	-0.148641425553566	0.0550112793962723	-2.70201724418789	0.00689201878174885	0.0367879145010223
ADPRH	114.419265638659	-0.556844812766899	0.122564729881729	-4.5432712437276	5.53879065967168e-06	0.000213882908567432
ADPRHL1	59.3054942817147	0.22501714245968	0.169277365941333	1.32928074115747	0.183755365659961	0.365612760984401
ADPRHL2	656.535203660201	-0.317329258773783	0.076768857856296	-4.13356753812585	3.57175271796782e-05	0.000829345744023995
ADRA1A	67.2873447623006	0.313684826680857	0.218493906553036	1.43566853478687	0.151096682794049	0.321180244864079
ADRA1B	99.0296216544778	0.387865816365309	0.223034563153882	1.73903905690932	0.0820278931302803	0.211923522304756
ADRA1D	38.9540269646333	-0.586263251267448	0.258182186087959	-2.27073470927896	0.0231630425093861	0.08625348123478
ADRA2A	118.614602377453	0.0635791474381795	0.222756273645287	0.285420232605533	0.775322208549408	0.893518046544734
ADRA2B	16.2898953663438	-0.770179991667043	0.21372302183282	-3.60363607561893	0.000313796343925197	0.00403271884769423
ADRA2C	37.4629420097214	0.177439038869049	0.19922749102673	0.890635313202042	0.373124848047106	0.575324815694029
ADRB1	91.6880522503983	0.109393739090497	0.208884082359586	0.523705482269249	0.600483401949955	0.769194008201417
ADRB2	98.37195638734	-0.100685152725863	0.149479915979235	-0.673569770669729	0.500584877243457	0.687023415771835
ADRB3	0.82979121208552	0.663724783053395	0.587838829463237	1.1290931285697	0.258858549706181	0.457189952363293
ADRBK1	1993.42493708159	0.0511636847823418	0.0795245765354834	0.643369471568488	0.519984387660395	0.70388640758125
ADRBK2	838.259314971089	0.42380824606855	0.121530445854964	3.48725986387255	0.000487996941575394	0.00546994027910008
ADRM1	1516.24384385789	-0.057069419206625	0.0709158401537842	-0.804748545358377	0.420964799639762	0.619834229632028
ADSL	623.166512917081	0.00035336841819015	0.0633589795313112	0.00557724289128615	0.995550027075082	0.99834780445474
ADSS	630.031197474316	-0.159448143516814	0.0704155757203648	-2.26438741550614	0.0235502972952501	0.0872341476673136
ADSSL1	75.8504932957414	-0.56747540228029	0.157416312094459	-3.60493391523347	0.000312232368935307	0.00401540807471632
AEBP1	2628.77157034856	-1.02053883678036	0.275675363355936	-3.70195879804718	0.000213941366331948	0.00305493744239123
AEBP2	483.312894244717	-0.0866388753115404	0.0547491925793222	-1.58246854848161	0.113542646777632	0.264775899646424
AEN	406.804732101217	-0.278666493172624	0.158749102914859	-1.75538940413465	0.0791927232359847	0.206612256568138
AES	6487.35659609917	-0.0326769286685685	0.106082290219024	-0.308033778315887	0.758056629781205	0.882412629936531
AFAP1	1885.24799626127	0.337069848059998	0.101836123712804	3.30992417789383	0.00093321246940441	0.00884327547747481
AFAP1L1	166.716474293757	-0.692030699666558	0.171775022912301	-4.02870387052645	5.60852117483568e-05	0.00114559925895705
AFAP1L2	1123.38288450791	0.259772341444572	0.191642218724269	1.355506856338	0.175256125620766	0.354419173941416
AFARP1	2.98354358093993	0.251540417711522	0.202499255853179	1.24217946703913	0.214170353687264	0.404696453488369
AFF1	977.456545910693	-0.0349820860675316	0.0983312950943154	-0.355757401893041	0.722022253014349	0.858271943387694
AFF2	403.69602055885	0.646779459920344	0.217995368073168	2.96694129621717	0.00300778380973983	0.0204924631363059
AFF3	704.282417420215	0.514247438377646	0.115681364277649	4.44537840289808	8.77372961057782e-06	0.00030235873402859
AFF4	2775.03804177912	0.219760283944982	0.0696875526739305	3.15350841739622	0.00161320576056187	0.0131053493437041
AFG3L1	289.514166101861	0.0556855866037567	0.101215819590623	0.550166829938069	0.582204952222565	0.755636236452666
AFG3L2	1141.4788695444	0.0125194992595585	0.0587996137053337	0.21291805286848	0.831390881076456	0.926288996183737
AFM	0	NA	NA	NA	NA	NA
AFMID	351.523287906349	-0.428289353845372	0.127646358220964	-3.35528063482998	0.00079284509248909	0.00786474074258641
AFP	0.495353406043668	-1.76258641913639	0.817429900927864	-2.15625390891094	0.0310638441451405	0.10659512326163
AFTPH	805.305853089311	0.0811925533561003	0.0523954360444586	1.54961117772179	0.121234868475632	0.276263094559594
AG2	870.782739962837	0.377665553351163	0.169547151770916	2.22749571081824	0.0259141621498854	0.0936838219858917
AGA	323.547262746114	-0.410171220240325	0.077947305887993	-5.26216032186825	1.42372533777043e-07	1.42418708652862e-05
AGAP1	573.690070336426	0.0265329091984507	0.119009762403623	0.22294733358482	0.823576496497323	0.922055328690209
AGAP11	14.4499342131736	-0.161438775091197	0.204058823120238	-0.791138420885981	0.428863220944014	0.62615722025956
AGAP2	2369.21451252318	0.574121004982919	0.197995626681405	2.89966508152596	0.00373561576379367	0.0237935105220917
AGAP3	3222.761512682	0.151978548079611	0.0889606830691876	1.70837883474222	0.0875660718985734	0.221706982601123
AGAP4	326.642732239676	0.336789568792636	0.126667932444982	2.65883844704673	0.00784105516050346	0.0403297851029119
AGAP5	42.4115986600627	0.148593420809897	0.103624781673798	1.43395641862636	0.151584700047263	0.321861714488932
AGAP6	175.718692452645	0.238393179233617	0.123466380615153	1.93083475878906	0.0535034903772235	0.157264230133561
AGAP7	19.3710245611539	-0.0724226514114588	0.220584286398886	-0.32832189723839	0.742668289391615	0.872900562939424
AGAP8	57.5711494308371	0.264876893017914	0.162288453830485	1.63213640136461	0.102650754890498	0.247132519028845
AGBL1	0.29771858303658	0.834827399380519	0.66574065328627	1.25398290649608	0.20984821853292	0.399573117827987
AGBL2	6.12718870611194	-0.304545201503569	0.277499720878465	-1.09746128947261	0.272439793846556	0.47212012594104
AGBL3	12.8561314645196	-0.0692779367256445	0.138146924397556	-0.501480123627495	0.616033262966417	0.781169837629336
AGBL4	39.4306203364888	0.0633339378774488	0.270412987546703	0.234211893637359	0.814820481999778	0.91693936393359
AGBL5	529.729084363956	0.0447971199421511	0.058517436668576	0.765534556748746	0.443953297075868	0.639760139829155
AGER	110.057077395008	0.351790169103582	0.161522390624353	2.17796534427061	0.0294086169539811	0.102627921054191
AGFG1	1912.4856038819	0.0124121516229784	0.050738171382137	0.244631433984794	0.806741822628891	0.912230488181001
AGFG2	1154.70868118097	-0.178568856878833	0.136976685287535	-1.30364416764787	0.192354933999463	0.377488908652605
AGGF1	1099.74878909354	-0.102594574696607	0.0432071470482946	-2.37448157782628	0.0175736131314152	0.0712762791784434
AGK	707.838792158273	-0.0605958618921859	0.0701801588665131	-0.863432954140826	0.387899467319386	0.59004336200991
AGL	549.325397028419	-0.22721733392575	0.0917695867235629	-2.47595463854703	0.0132880459811076	0.0589708822365414
AGMAT	24.6801210775686	-0.273352780242607	0.187492257574838	-1.45794169731781	0.144856614029493	0.311856270268706
AGPAT1	2991.89735008488	0.0447967323736487	0.0439101235104051	1.02019144544273	0.307637673947402	0.509316764543802
AGPAT2	204.971912064387	-0.15605591249158	0.132772521695227	-1.17536302315474	0.239849510371237	0.436574706297838
AGPAT3	3627.68154520487	-0.0726190797669427	0.0683647739228258	-1.06222950212516	0.288131509684492	0.48934229367302
AGPAT4	1257.47814429431	-0.114499883184506	0.0905874486433447	-1.26397072551749	0.206240534515589	0.394775272211987
AGPAT5	2634.35379087504	-0.068210544173826	0.0653315187331189	-1.04406793989388	0.296453957565885	0.497662586782695
AGPAT6	1982.91518316903	0.0516487306990766	0.0470084571836503	1.09871146158441	0.271893941600799	0.471394911304514
AGPAT9	10.5236572978612	-0.398744465748462	0.298810398981805	-1.33443972200159	0.182059789303324	0.363687225911842
AGPHD1	15.8883934688526	-0.301572385192681	0.129815807133162	-2.32307907528807	0.0201749048446272	0.0785187779294786
AGPS	945.332544298649	-0.0312610911081274	0.0473168217926944	-0.660676053964259	0.508820083657571	0.69378223717946
AGR2	1.43717364193221	-2.54051879782528	0.868150452810214	-2.92635774087497	0.00342956316055685	0.0224187551569287
AGR3	0.351671184456489	-1.81830229275804	1.84741023043457	-0.984243923089196	0.324995594251547	0.527900330660856
AGRN	4493.70875746921	-0.00258564668962107	0.108760826762469	-0.0237736946894313	0.981033122714563	0.994521992273663
AGRP	0.356562911492516	-0.406179106696069	0.577708309868037	-0.703086834234479	0.482001636468686	0.672035130301326
AGT	15292.2055101382	-0.247701142801228	0.148056568346761	-1.67301691216489	0.0943239667346719	0.232876940920236
AGTPBP1	616.772493827855	-0.171128447951628	0.105414437533105	-1.62338719397793	0.10450666051778	0.250388433394878
AGTR1	2.76238345330265	-0.394642121650951	0.245217101984051	-1.60935806865795	0.107538068460157	0.255108254701149
AGTR2	0.0298676196787514	0.0988339235065373	2.90810867201686	0.0339856362513417	0.972888604696084	NA
AGTRAP	468.953535051927	-0.367635883851086	0.129136914745207	-2.84686903490338	0.00441515221070528	0.0269303911705049
AGXT	0.0438852202112585	-0.15721344836588	2.90810867201686	-0.0540603760370645	0.956887061399062	NA
AGXT2	0.0790534066721197	-0.452504023728293	2.90810867201686	-0.155600795830806	0.876347697601757	0.951674938857158
AGXT2L1	3407.93250735133	0.0581285373069561	0.244580661937413	0.237666121460702	0.812140061977263	0.915296986551086
AGXT2L2	373.304744195948	-0.175673065466047	0.0939700552212358	-1.86945793585474	0.0615591306369185	0.173740013964742
AHCTF1	1212.88499313277	0.200107827943897	0.0875477608559305	2.28569898290371	0.0222718748092674	0.0841493089465706
AHCY	2071.42087874749	-0.0903430846181762	0.0644086023318218	-1.4026555669186	0.160719573197071	0.334790232055944
AHCYL1	16640.5933603706	-0.0308996338601365	0.156145205935987	-0.197890378221436	0.843130832381084	0.933604317795512
AHCYL2	3177.71117139286	0.11315393914502	0.129908511053594	0.871027912084514	0.383738912904882	0.585610342158428
AHDC1	1574.18653787442	0.0281021150211925	0.0789163057989056	0.356100234757595	0.721765501426225	0.858253059782414
AHI1	347.962947080464	0.0863801754285421	0.092537074569997	0.933465595599764	0.350579626001805	0.552641373357529
AHNAK	12960.6692097677	0.226511955506297	0.157254575886218	1.44041567140272	0.149749832536915	0.31919723576689
AHNAK2	262.99049029254	0.0880438836134758	0.243219799304479	0.361993077312166	0.717357203644036	0.855484753875275
AHR	339.344128410517	-0.504441420659707	0.15989081583034	-3.15491179427698	0.00160546635135531	0.0130596748563435
AHRR	53.9837555324384	-0.0871030366573456	0.150804488289531	-0.577589152984066	0.563541531929319	0.740658635739064
AHSA1	1846.261977922	0.0338935392680341	0.0597821411946878	0.566950908594185	0.570747535093452	0.74621057306215
AHSA2	642.035229962606	0.279559634719057	0.156478427003886	1.78656981714236	0.0740070436445712	0.197316575376233
AHSG	4.60697106185445	0.54575572797169	0.317990810322149	1.7162625782135	0.0861139942372329	0.219222298774168
AHSP	0.39193106151427	0.462955237987726	0.745347149465683	0.621126998767761	0.534516066423486	0.716521317938578
AICDA	0.0594741354291711	-0.240846893078982	2.90810867201686	-0.0828190828618339	0.933995395324137	0.975699620991729
AIDA	838.2215041813	-0.298320400423738	0.069873349334538	-4.26944469193034	1.95960232313234e-05	0.000536455630057502
AIF1	690.959073304372	-0.600365386053859	0.152207532883637	-3.94438681634003	8.00044290521176e-05	0.00149481255004306
AIF1L	3710.48682664627	-0.374155317358533	0.121161176330962	-3.0880792733185	0.00201454724029895	0.015310559026272
AIFM1	557.217417017479	0.020476432305813	0.0473958636828592	0.432029943431927	0.665719650408393	0.817505497707878
AIFM2	205.057964416684	0.107168525436869	0.0885765938770948	1.20989666396036	0.226318547504077	0.420211802960815
AIFM3	458.000341734768	-0.954290857241557	0.297823771812256	-3.204213187667	0.00135432152955632	0.0114968230394355
AIG1	790.029878531109	-0.0838215707132638	0.0663824725364153	-1.26270636676394	0.206694725102278	0.395481036263726
AIM1	49.5615620564313	-1.52521462777977	0.224559006782186	-6.79204388029366	1.10555908051381e-11	6.19984131636017e-09
AIM1L	0.117922229114637	-0.661586993348947	2.2990333361926	-0.287767464235466	0.77352474411623	0.892742708897887
AIM2	18.7892762958359	0.437885428506284	0.184380586329968	2.37489985915677	0.0175537118340763	0.0712544398336072
AIMP1	917.731571008484	-0.00921613003355609	0.0530726782915313	-0.173651120128729	0.862139654242485	0.944012569753945
AIMP2	541.15377779495	-0.124599869550392	0.0732930140622774	-1.70002381733843	0.0891264456103714	0.22422158815464
AIP	1337.9937705494	0.0697660848800611	0.0955346541565685	0.730269926614523	0.465225206914275	0.65841676958975
AIPL1	0.226381332744791	0.132297636435303	0.879354831661934	0.150448523931196	0.880410760334395	0.95360067966727
AIRE	8.03767901770806	0.487197442305269	0.295591239411744	1.64821340197646	0.0993088876238235	0.241340810816346
AJAP1	113.505131396261	0.0551906411498082	0.210108691048083	0.262676621678528	0.792799837379532	0.90358771882402
AK1	1594.58863883753	0.0216890025045346	0.107524556534914	0.201712085159747	0.840141814210901	0.931834846496071
AK2	1122.5906102447	-0.341085515341472	0.0884399333799791	-3.85669122879152	0.000114932191620701	0.00195225314651194
AK3	1759.11280017125	-0.112024494817303	0.0836513478471063	-1.33918338078731	0.18051098137428	0.361256215130575
AK3L1	187.920347841995	-0.581223686430491	0.171411158535309	-3.39081592702008	0.000696848870616361	0.00715983838278559
AK5	1219.9546982808	-0.00193315616807497	0.286429616040057	-0.00674914903982772	0.994614999064636	0.997958424023539
AK7	7.37925736435479	-0.565765317792589	0.337928013751419	-1.67421845709651	0.0940876733639527	0.232589886267598
AKAP1	1585.36952033145	0.116834013538755	0.0719910133482177	1.62289719375991	0.104611383563856	0.250509609760962
AKAP10	473.646420240968	0.103299393539797	0.0769742348423921	1.3419996152129	0.179596120421019	0.360048294281375
AKAP11	2977.88016459148	0.201689193389408	0.0931078686909941	2.16618848895331	0.0302967863955953	0.1048377578603
AKAP12	1697.64653191794	-0.0726632383110135	0.170258555230065	-0.426781715684278	0.669538325301499	0.820235419570338
AKAP13	2162.78259547411	0.217246969843724	0.0858409043738739	2.53080942504427	0.0113799660748292	0.0525181177508203
AKAP14	1.29421389177614	-0.49330435006547	0.569679380228318	-0.86593330772787	0.38652673619089	0.58863263495298
AKAP2	280.933028021796	-0.188939632731821	0.178818441602966	-1.05660037655024	0.290694008588753	0.492379856380901
AKAP3	102.327701734693	0.0226705647064362	0.130179433345243	0.174148589557252	0.861748687631631	0.943893777945491
AKAP4	0	NA	NA	NA	NA	NA
AKAP5	204.515278987977	0.594375770272548	0.250575243636515	2.37204506577175	0.0176899329210945	0.0716032149251476
AKAP6	3102.83854438286	0.228353562796531	0.10778907543386	2.1185223259165	0.0341308561703116	0.114564856768261
AKAP7	579.128020718577	0.119973795965642	0.0932391861595932	1.2867314796194	0.198187896878735	0.384451280884473
AKAP8	608.997226860232	0.00913474966311738	0.0547796384039963	0.166754471720846	0.867563243292654	0.946758189667051
AKAP8L	1350.05915769007	0.151646212415451	0.0714794236184381	2.12153658687776	0.033876672407578	0.113902925068067
AKAP9	1391.62593446065	0.278644610715467	0.0816992679386461	3.41061331081598	0.000648169453901642	0.00679514783460248
AKD1	186.897038657658	-0.0454065733316928	0.0927855834412817	-0.489370995445944	0.624579066589627	0.787897764574481
AKIRIN1	1603.15979120528	-0.224798350106542	0.0768790468136197	-2.92405225381537	0.00345506741863055	0.0225297666135225
AKIRIN2	1106.47055573117	-0.0383463202017772	0.0518015400917229	-0.740254442896465	0.459145618369023	0.652156636237404
AKNA	876.865719938543	0.276331913281166	0.0845159736912783	3.26958208267892	0.00107706483028938	0.00973250085416758
AKNAD1	16.5147569677575	0.0934545460038147	0.27457534826979	0.340360293058752	0.733585217100351	0.866517395012389
AKR1A1	1386.69308646251	-0.166503438175268	0.0731368903343125	-2.27659991304213	0.022810128084329	0.0853811145486635
AKR1B1	2552.91434785824	-0.142082605023408	0.0550597225899667	-2.58051799645826	0.0098652214231525	0.0475307960575007
AKR1B10	2.6415592137209	-0.553603728326769	0.697355952539794	-0.793861049454766	0.427276327309046	0.625017791307379
AKR1B15	0.39043886690579	-0.0536277738190309	0.722505127415384	-0.0742247657270938	0.940831540000984	0.978477491247511
AKR1C1	470.697239060105	-0.45759461888079	0.232431164083038	-1.96873177779771	0.04898390011588	0.147839609221662
AKR1C2	76.0195156765257	0.114375047425942	0.210327701888422	0.543794499721285	0.586582894225293	0.75847561770076
AKR1C3	782.678452950781	-0.0603767255496101	0.189819403202689	-0.318074572624907	0.750428370899547	0.878035837660507
AKR1C4	0.225939107386979	0.262895464714305	1.10653789437589	0.237583788183398	0.812203925682379	0.915296986551086
AKR1CL1	0	NA	NA	NA	NA	NA
AKR1D1	0.0303302171366059	-0.0735800036527778	2.90810867201686	-0.0253016692122952	0.97981434251969	NA
AKR1E2	3.93513867611329	0.165339335208129	0.245941590866339	0.672270739673248	0.501411353882681	0.687699332421562
AKR7A2	896.442610666871	-0.167259174426858	0.0846058265317594	-1.97692264567703	0.0480503746267233	0.146229276902177
AKR7A3	23.2282260678677	-0.150443213412009	0.168741848185495	-0.891558407293424	0.372629672171853	0.57484867565958
AKR7L	21.0534032466506	0.0878802164199932	0.147297342190771	0.596617801196818	0.550762583557665	0.730377095759093
AKT1	3049.03252377005	0.0571071259899725	0.0545357663247006	1.04714996851722	0.295030416229545	0.496365479153287
AKT1S1	1025.33751978705	-0.246798743828927	0.0806017518176576	-3.06195260355198	0.002198982685894	0.0162907820597095
AKT2	2000.46054384832	-0.267741702245328	0.0866226369108752	-3.09089761976196	0.00199552426130522	0.0152095366704685
AKT3	1504.22229278827	0.364167712393516	0.0979790410448955	3.71679196397369	0.000201768448284005	0.00292398347998732
AKTIP	1192.15729072792	-0.130316522224278	0.0568131808839469	-2.29377268085865	0.0218035594224973	0.0827346054280776
ALAD	2002.49566568581	-0.222536585457916	0.0959371406978307	-2.3196082751604	0.0203620777938557	0.0789814738321303
ALAS1	897.609187783024	-0.0155914767572931	0.062663761080201	-0.24881169735947	0.803506442419714	0.91035204012607
ALAS2	3.45681541562988	0.522013926026808	0.500472876665355	1.04304139218289	0.296929122605461	0.498274423552473
ALB	13.9006382690219	0.481803549053804	0.201549162540531	2.39050136939623	0.0168253864000842	0.0692396265777094
ALCAM	4728.22743910365	0.0812927288441342	0.0996611042144855	0.815691633008402	0.414676525642349	0.613923706095298
ALDH16A1	356.675063032685	-0.350437217349766	0.111897846091473	-3.13176016867468	0.00173761754807943	0.0137773566172913
ALDH18A1	1119.82663193482	0.0524470855110424	0.065507219582479	0.800630615149331	0.423345521574474	0.621829686662212
ALDH1A1	1044.42210097693	-0.643021961223589	0.19513694989416	-3.29523425252038	0.000983396666369983	0.00916522577194107
ALDH1A2	60.7834269429031	-0.0426493106689596	0.213364135337432	-0.19988978279555	0.841566781336792	0.932632783724694
ALDH1A3	43.1049609532364	-2.05909602054022	0.401789349917151	-5.12481483385462	2.97830296123449e-07	2.48994516176426e-05
ALDH1B1	498.160298998707	0.0179302035360287	0.0732880470403598	0.244653859123229	0.806724457463402	0.912230488181001
ALDH1L1	2236.97670611022	-0.212560252786421	0.177335556879791	-1.19863301261409	0.230670675731405	0.425365939821054
ALDH1L2	473.959161841469	0.542262845196198	0.153361359776937	3.53585052965698	0.0004064646012714	0.00481344888605235
ALDH2	8670.82390262271	-0.00544705988115558	0.11748511629607	-0.0463638293333143	0.963020265504635	0.987371981687544
ALDH3A1	5.52669041388047	-1.39721450475181	0.348159424362395	-4.0131457228556	5.99148994296424e-05	0.0011892011701722
ALDH3A2	2125.72160335844	-0.234361545429612	0.0748094416739814	-3.13278030400168	0.00173158999471997	0.013769547860031
ALDH3B1	202.744771082622	-0.397729261364702	0.125942965748782	-3.15801092184894	0.0015884960641337	0.0129615115356518
ALDH3B2	0.425236251403237	-0.394237881252853	0.675481838707493	-0.583639498002212	0.559462880356246	0.737790925951164
ALDH4A1	2705.69325166085	-0.278814349147236	0.13982154295098	-1.99407289651341	0.0461440887066078	0.141966863610283
ALDH5A1	3188.72399065914	0.255747867603679	0.0930056972236018	2.74980861644225	0.00596300810289593	0.0333791373116129
ALDH6A1	1496.26476646681	0.12709275193684	0.132173474569019	0.961560194670331	0.336270574691142	0.538947512111241
ALDH7A1	2347.39730904116	-0.196793528758796	0.152107075271552	-1.29378287241055	0.1957404304206	0.38146297444857
ALDH8A1	23.0113646491919	-0.18027674420677	0.191810733731745	-0.939867861925258	0.347285344132793	0.549574488530862
ALDH9A1	3264.59081308829	0.00440639072177569	0.0785099398871539	0.0561252591469208	0.955242021760401	0.984227429135236
ALDOA	20453.5807265099	-0.0971618609669393	0.085707189843962	-1.1336488939123	0.256941854902755	0.455412888308628
ALDOB	9.25459841261089	-0.265905947490625	0.177974793938574	-1.49406520780914	0.135158576590072	0.297571646909344
ALDOC	24641.8158291404	0.187265670021619	0.148406332254316	1.26184420285189	0.207004852949915	0.395681695500067
ALG1	355.891006419131	-0.159656553663224	0.079943717172718	-1.99711195963389	0.0458130220321758	0.141326185318794
ALG10	51.5872408053257	0.0300878266167684	0.0874573317220173	0.344028636871776	0.73082474998668	0.864802277847273
ALG10B	307.418932405724	0.103541926252507	0.0800613694564636	1.29328197800578	0.19591355144221	0.381722512634984
ALG11	12.1502344313702	0.127025070414002	0.136156561428823	0.932933889347704	0.350854103407068	0.552728870149927
ALG12	276.198604758951	-0.21041899537946	0.0637287244440163	-3.30179204456393	0.000960692666784281	0.009043020595885
ALG13	481.521155906333	0.0289064781230821	0.0526055773268263	0.549494551566137	0.582666102623297	0.755674967607407
ALG14	139.702437861431	-0.396733234953054	0.0770211958709257	-5.15096176405662	2.59154024980526e-07	2.28376399347124e-05
ALG1L	23.7208498844035	0.0963152447259763	0.203137082127953	0.474139156263496	0.635400677743548	0.795529730215959
ALG1L2	0.0241384960905388	0.0544436822834307	2.90810867201686	0.0187213369319078	0.985063406826786	NA
ALG2	411.721964758156	-0.145293780849586	0.050968397551164	-2.85066409442703	0.00436280321139028	0.0267079180383687
ALG3	393.459538502077	-0.154892839686235	0.0717090057220492	-2.16001934661616	0.0307711719057669	0.105905022742816
ALG5	367.290028704596	-0.187103562453735	0.067871249998869	-2.75674254499295	0.00583802976313077	0.0329475855509967
ALG6	177.498472672227	-0.452510790378655	0.107374068864219	-4.2143395995441	2.5051011193932e-05	0.000634191536463619
ALG8	481.717887384196	-0.195956354449406	0.06058793729013	-3.2342470005383	0.00121963925951934	0.0106465302531439
ALG9	571.093840903411	0.0955562381334183	0.0469986472194437	2.03316996949406	0.0420353539179005	0.13283918367566
ALK	118.830094953146	-0.0702581213218271	0.244957867773312	-0.286817165582308	0.774252318676884	0.892952350083162
ALKBH1	207.740655398458	0.115700573359405	0.0600837598488928	1.92565468023947	0.0541475062264088	0.158678345245593
ALKBH2	464.341823137539	0.11506466520743	0.0908508466150038	1.26652276224829	0.205325985388764	0.393553877328273
ALKBH3	274.646655319428	0.0298163124429294	0.0758140533016919	0.393282131009133	0.694111114535737	0.839533072572796
ALKBH4	482.350704771834	0.0366878524147675	0.0671584602132307	0.546287873460502	0.58486807061106	0.757162521868442
ALKBH5	1967.89588911902	-0.06110624195216	0.0455264244290869	-1.34221482838699	0.179526349885333	0.359947413973777
ALKBH6	120.445405293324	-0.127404263966515	0.115148184820508	-1.10643744984006	0.268537223594778	0.467238610365265
ALKBH7	724.715216713671	-0.0820444046870754	0.120994736545204	-0.678082427630423	0.497719431745237	0.684359596097582
ALKBH8	224.686492957917	-0.0149885929145632	0.0564890205670697	-0.265336392171417	0.790750331984165	0.902196402200922
ALLC	0.579087523508518	-0.237169049068619	0.582001122330989	-0.407506171326142	0.683636262462983	0.832108173713494
ALMS1	586.871520679669	0.187798157916993	0.0795971629774746	2.35935743049207	0.0183066136778328	0.073215397445543
ALMS1P	9.12302493132236	0.487616443799471	0.179785126989592	2.71221792349764	0.00668346376528483	0.0360595278251781
ALOX12	5.15315403495833	0.117508556099165	0.143206352836688	0.820554072996827	0.411900317032536	0.611797857787142
ALOX12B	9.5780305976207	0.351067529474248	0.321446968519604	1.09214758220013	0.274768237918795	0.474360166200266
ALOX12P2	3.92015337637013	-1.03504112709316	0.352679546025401	-2.93479204778893	0.0033377129267335	0.0220205759080678
ALOX15	2.00002614244209	-1.9685140349897	0.561317004997263	-3.50695599360882	0.00045326410083497	0.00519387334368543
ALOX15B	64.9772885534397	0.187113430588773	0.367863757903274	0.508648722709924	0.610998470706549	0.776589127671387
ALOX5	253.655574226475	-0.651357874192978	0.192362653028417	-3.38609321476115	0.000708952976731905	0.00725657289126142
ALOX5AP	359.797814206903	-0.715317582874403	0.203464066636064	-3.51569490721864	0.000438604687933064	0.00507618408686009
ALOXE3	9.05255346683942	0.533504461827554	0.288177070709101	1.85130781055824	0.064125283080356	0.178612656334297
ALPI	0	NA	NA	NA	NA	NA
ALPK1	117.409085391342	-0.554599226061677	0.145905246135395	-3.80109174105383	0.000144059947551187	0.00228642657751481
ALPK2	8.05336075146184	-0.394071893500807	0.349082106120231	-1.12888024505353	0.258948355394899	0.457304920788052
ALPK3	227.678548546463	-0.65624905833123	0.172502931962566	-3.804277706269	0.000142218560059926	0.00226497131882012
ALPL	590.118216474685	0.244365442411032	0.138290453779896	1.76704490969395	0.0772207074592487	0.203088078104224
ALPP	0.125775602192195	0.503498313843959	2.29798129130501	0.21910461836616	0.826568553243914	0.923533034252966
ALPPL2	0.0447853088026998	-0.15721344836588	2.90810867201686	-0.0540603760370645	0.956887061399062	NA
ALS2	843.972455098818	0.134953159685888	0.0523954372969483	2.57566625355273	0.0100047163123996	0.0480153734640213
ALS2CL	54.2970908816159	-0.0405163559401069	0.177169953245815	-0.228686383880749	0.819112678464006	0.919198303781147
ALS2CR11	3.17301124693491	-0.207136427869353	0.189223123414078	-1.09466762905121	0.273662275308678	0.473251247684393
ALS2CR12	6.38418113456747	-0.417637490414793	0.2229566325519	-1.8731781406753	0.0610437898031312	0.172786230360469
ALS2CR4	771.724877764798	-0.178826365399574	0.0739284806366284	-2.4189103287343	0.0155670771953159	0.0657916742095799
ALS2CR8	259.68344464749	0.25598492122442	0.0870512897849999	2.94062180878254	0.00327554185937356	0.0217514974684527
ALX1	0.155341804670714	-0.698256684394993	1.54906867380902	-0.450759024567995	0.652163236441651	0.807556564308411
ALX3	49.6154518634212	-0.057360050959664	0.112862523146425	-0.508229387050355	0.611292484064555	0.776856112491323
ALX4	1.14906431511973	-0.0515279281904674	0.462490707353293	-0.111413975180923	0.911288078464311	0.967100423217143
AMAC1	0.0433963285443197	0.0152005084790338	2.90363981091502	0.00523498418154134	0.995823106023514	NA
AMAC1L2	1.0948627649213	-0.0458996967498309	0.261123078915565	-0.175778016023902	0.860468341376201	0.943075340569025
AMAC1L3	0.837126496111679	0.959505228627224	0.320697863092537	2.99192897443897	0.00277220751986925	0.0193813647006801
AMACR	333.912130401795	-0.193193812470024	0.0815756463839689	-2.36827804662042	0.0178710996511978	0.0721527661075114
AMBN	0.039842335788957	0.143224164729644	2.90810867201686	0.0492499355707756	0.960720116689515	NA
AMBP	0.114245413559915	-0.274938618030305	1.42348291262493	-0.193145007637158	0.84684540522382	0.935663408337998
AMBRA1	933.347165756849	0.12717423456624	0.0570584579092446	2.22884107328171	0.0258244810090377	0.0934326188764909
AMD1	1871.14038331213	-0.243706395516816	0.08333044279849	-2.9245781893437	0.00344923414934658	0.0224996570912259
AMDHD1	11.8917833651444	-0.149495478163955	0.168459616472169	-0.887426205132392	0.374849480144119	0.577166478113233
AMDHD2	221.35512241526	0.196162292417795	0.105591103819326	1.85775397095425	0.0632039603357102	0.17679148881086
AMELX	0.0382062869500834	0.143224164729644	2.90810867201686	0.0492499355707755	0.960720116689515	NA
AMELY	0	NA	NA	NA	NA	NA
AMFR	3617.18673528894	-0.15773660646482	0.0569871233841058	-2.76793417701821	0.00564128480175639	0.0322016090503713
AMH	144.65249690588	0.619017558890155	0.230351352196683	2.68727555964861	0.00720374963535918	0.0379694355721897
AMHR2	0.0148452060595607	-0.0761535225193335	2.90810867201686	-0.0261866151193445	0.979108491810205	NA
AMICA1	26.9241200153389	0.343897199229759	0.308206307947072	1.11580194941635	0.264506919181118	0.462487249278701
AMIGO1	279.324609141642	0.180639578390057	0.170405114293118	1.06005960642316	0.289117482882152	0.490503129649534
AMIGO2	82.8013197908195	-0.576553371617192	0.238067306560659	-2.42180826904213	0.0154434962579857	0.0654897666705508
AMIGO3	133.54201220858	0.0263204637772926	0.0938918733624692	0.280327389737795	0.779226338878344	0.895563447229079
AMMECR1	102.570333708311	-0.045575459100234	0.0749288842357025	-0.608249536411994	0.543021984747038	0.722909492103351
AMMECR1L	672.372760073283	0.0948459551323501	0.0484555149029567	1.95738205078	0.050302567186434	0.150533523342844
AMN	1.07876179661375	0.249874799056426	0.38151585504135	0.654952594379975	0.512498276203438	0.697169442768363
AMN1	407.584686860348	-0.0340733449839952	0.087223007112203	-0.39064629977918	0.696058697345283	0.840703710551613
AMOT	2464.52126045005	0.0340874823899233	0.15921267137977	0.214100310575245	0.830468833607811	0.925693002093594
AMOTL1	1775.56894487578	0.306420506133911	0.109877999582787	2.78873393488603	0.00529145165267572	0.0307839057794457
AMOTL2	2711.2903054604	0.19902133845314	0.124828314066382	1.59436054185034	0.110855304818764	0.260705079549631
AMPD1	0.0290862195568157	-0.159786967232436	2.90810867201686	-0.0549453219441138	0.956182024700815	NA
AMPD2	1754.19775221327	0.0978597327788051	0.0794214098098095	1.23215809204533	0.217890034584179	0.409243172639279
AMPD3	355.488402411148	-0.762794501652649	0.144324666329547	-5.28526773040241	1.25521043440344e-07	1.29770526810447e-05
AMPH	777.949030063014	0.196799289909221	0.219026321106973	0.898518903639456	0.368908971756258	0.57139516499174
AMT	229.142875299371	0.188612538244944	0.174196729852678	1.08275590709686	0.278916781545563	0.479126887522713
AMTN	0.0291661282142444	0.185040887086195	2.90810867201686	0.0636292889831601	0.949265409754181	NA
AMY1A	2.45569777046447	-0.155685802720221	0.257926674406421	-0.603604893051516	0.546106358914813	0.725918997132419
AMY2A	3.2509202692642	0.18014002241651	0.267703917664223	0.672907680949433	0.501006025330407	0.6874821181001
AMY2B	252.507183421944	-0.136194031651807	0.149542583448898	-0.910737453578544	0.362433724906292	0.564959443490216
AMZ1	241.804755358281	0.782220110036799	0.169574111166177	4.61285101043666	3.97183012333196e-06	0.000164804233772155
AMZ2	1764.2590585557	-0.110011796811327	0.0596898666136508	-1.8430565027627	0.0653207612394847	0.18078531965362
AMZ2P1	476.4391213958	-0.152943592676539	0.0893730188397819	-1.71129491497562	0.0870266845977852	0.220895825819221
ANAPC1	412.851739560662	0.0773622770528947	0.0751243100603486	1.02979018364027	0.303108509794537	0.504435798764182
ANAPC10	100.696257101597	-0.123492887096017	0.06080985918922	-2.03080370095494	0.0422749114643372	0.133368432450454
ANAPC11	1446.20731752303	-0.217767298003232	0.0788265223340284	-2.76261455605565	0.00573404360916309	0.0326037294061002
ANAPC13	1310.06530123061	-0.0613028490302043	0.0544073412283069	-1.12673855487557	0.259853036287878	0.458115679674524
ANAPC16	1261.01391007093	-0.0471858771154149	0.0640083903608173	-0.737182685729583	0.461011261199708	0.654003403584652
ANAPC2	1170.26429817638	0.155208129129024	0.0787329299747276	1.97132418644707	0.0486868065778998	0.147209427835719
ANAPC4	451.725041873813	0.0471624838341854	0.0583178062916377	0.808714984893871	0.418679106783227	0.617671839136671
ANAPC5	2367.56012100844	-0.108617024491164	0.0544919809115685	-1.9932662141138	0.046232303935745	0.142145708030387
ANAPC7	1092.97132865325	-0.076977378539637	0.0477123578530021	-1.61336353941673	0.106665549582997	0.253917244736678
ANG	35.8074407759461	-1.24758277916477	0.183665171315532	-6.79270201437079	1.10052548897326e-11	6.19984131636017e-09
ANGEL1	960.921835660867	0.231212145851014	0.0803114045774197	2.87894536358316	0.0039900745367989	0.0249967228767774
ANGEL2	783.87531494806	0.106896998999017	0.0471814020287027	2.26565965407273	0.0234722295953248	0.0870320739112566
ANGPT1	116.182718564543	-0.550565003818013	0.228508608528762	-2.40938408125099	0.0159794714004431	0.0668436025625228
ANGPT2	225.20390887013	-1.22786176931411	0.246678791501105	-4.9775733124127	6.43863979825719e-07	4.25548100380527e-05
ANGPT4	5.9670311035502	0.328800166673723	0.320504353661401	1.02588362035508	0.304946444258243	0.506598367303619
ANGPTL1	132.641224387604	0.357503737461766	0.22777860009968	1.56952293720883	0.116526139146673	0.269520401330875
ANGPTL2	4701.5894926502	0.401452613651797	0.178665725774542	2.24694810328865	0.0246433439682863	0.0902079505770438
ANGPTL3	0.0655713160280451	0.148376161277462	2.13807428937749	0.0693971028109892	0.944673534983492	0.980742908627564
ANGPTL4	358.179201238063	-0.522432875565629	0.191776517426294	-2.72417542344003	0.00644622570750526	0.0351899271218562
ANGPTL5	1.70490747200673	-0.171698430350036	0.246983744809728	-0.695181095753124	0.486941817869706	0.676076061459918
ANGPTL6	12.7638366238838	-0.649571599237249	0.202083624010714	-3.21437030049902	0.0013073096003013	0.0111795349837362
ANGPTL7	1.54369668662175	-0.599530481802021	0.460570775986936	-1.30171194756618	0.193014873798379	0.378142415256489
ANK1	313.064550117367	0.588447997153686	0.206717932237059	2.84662288745646	0.00441856714453213	0.0269423405524585
ANK2	6553.47640100347	0.0381265243093543	0.113881042788617	0.334792546465557	0.737781583441765	0.869590993794413
ANK3	1205.23841802554	0.0562842148787351	0.210748347009253	0.2670683574864	0.789416530047786	0.901644363958584
ANKAR	22.098868974831	0.193245308276716	0.128492518555696	1.50394210066754	0.132596275513933	0.293379564163181
ANKDD1A	258.799929110758	-0.00908096449248467	0.108351726067375	-0.0838100584280308	0.933207450689953	0.975545279108709
ANKFN1	101.37106366437	0.408315982818085	0.147611982649153	2.76614388269941	0.00567235012998014	0.0323290765338505
ANKFY1	4325.51714044306	0.080256100203618	0.0713248139835713	1.12521990204004	0.260495861586545	0.458680914797394
ANKH	1848.72609043174	-0.127688935435253	0.0910220865077221	-1.40283463425573	0.160666156484837	0.334745244112903
ANKHD1	1707.7244256021	0.153523093431371	0.0559938961854669	2.74178265650351	0.00611067601562931	0.0339908545572923
ANKHD1-EIF4EBP3	353.180687000583	-0.0332375150187237	0.109111019095611	-0.304621066636712	0.760654773282068	0.883880273411902
ANKIB1	2858.47964160667	0.0277596580048405	0.0813563387273712	0.341210757994707	0.73294492503976	0.866092764369184
ANKK1	1.46277740950607	-1.53550933340833	0.457524145547288	-3.35612742704883	0.000790421406463019	0.00784739192489519
ANKLE1	30.217224165726	-0.0352714542498477	0.145189231821562	-0.242934367840698	0.808056241238198	0.91321458322773
ANKLE2	1141.39552043312	0.0591967369031393	0.0368554313894736	1.60618760034503	0.108232696950401	0.256328933934491
ANKMY1	172.19140019117	0.217914831915834	0.0649028982443804	3.35755163190577	0.000786360555113241	0.00781966063026633
ANKMY2	641.196442807562	-0.0865618482004628	0.0728093098655522	-1.18888433855925	0.234485183854707	0.430195579698147
ANKRA2	343.132057665528	0.125714223278431	0.0553845559968449	2.26984257643218	0.0232171362553109	0.0863630801087001
ANKRD1	1.38739947824903	-0.183517152980403	0.468433463285838	-0.391767812002834	0.695229780058094	0.840135778180829
ANKRD10	1782.02070365146	-0.0767784388768766	0.113615675150023	-0.675773292509991	0.499184593883323	0.685813666993674
ANKRD11	2706.71872323199	0.0855420700835108	0.0504394630460473	1.69593538308323	0.0898981178891856	0.22533584852462
ANKRD12	1207.94965444635	0.0897952834241034	0.0642982676890006	1.39654280980675	0.162551098490574	0.337238859715983
ANKRD13A	1075.10968676642	-0.0788926187767674	0.0677674828333457	-1.16416628563261	0.244356630248222	0.441717211453269
ANKRD13B	864.318114438415	0.2988550872051	0.0954107793205217	3.13229898480475	0.00173443150892722	0.0137757036498743
ANKRD13C	637.410655082305	-0.0371976157396023	0.0545166456510108	-0.682316663019282	0.49503873885751	0.682508818540961
ANKRD13D	643.153089351508	0.0630179376283719	0.0789084612742209	0.79862078933935	0.42451032927729	0.622947280438151
ANKRD16	229.367911116558	0.256767707778526	0.080601351895428	3.18565013787431	0.0014442914134299	0.0120777482588946
ANKRD17	2272.45272129002	0.0837891528536046	0.0806689254608844	1.03867942178346	0.298953854718197	0.500446859829484
ANKRD19	72.1364573502951	0.501060508290904	0.163409474249569	3.06628798967711	0.00216734450720222	0.0161144545802669
ANKRD2	9.43255842776881	0.111759603753353	0.339074872831818	0.32960155030062	0.741701051037121	0.872373182311743
ANKRD20A3	62.3817671969445	0.0688384939834083	0.174981226653034	0.393405025785459	0.694020358264644	0.839533072572796
ANKRD20A4	5.63529024898187	-0.0401724687777102	0.28013248083468	-0.143405251179773	0.885970135999217	0.956205498579571
ANKRD20B	23.1067903804614	0.0424774916532248	0.148210147595883	0.2866031263193	0.774416220361154	0.893032580141402
ANKRD22	115.73656401581	-0.62805299607428	0.292097167452272	-2.15015092940572	0.0315432781904862	0.107880226611188
ANKRD23	63.4222825223268	0.244790968828973	0.100404454156458	2.43804889818454	0.0147667763654748	0.0635816573800552
ANKRD24	294.656683918641	0.327129639237663	0.166648148999646	1.96299593605662	0.0496466462510819	0.149134744300605
ANKRD26	304.389427425962	0.277085472884307	0.093303125367638	2.96973409832221	0.00298057617690494	0.0203687380833836
ANKRD26P1	0.360837379394267	-0.835745178441834	0.55257059850379	-1.51246769318672	0.130414925349193	0.290428232071259
ANKRD27	549.306458749673	-0.1810438705323	0.0727777924981724	-2.48762519881112	0.012859918048393	0.0577214754798837
ANKRD28	1474.03982615398	0.223639176522177	0.0830679985096221	2.6922422657899	0.00709733685321883	0.0375588549630162
ANKRD29	51.0534043783031	0.193135500963809	0.227197400592915	0.850077951859418	0.395281748803666	0.597491141334693
ANKRD30A	0	NA	NA	NA	NA	NA
ANKRD30B	1.6737084347861	0.675663131943546	0.575088765897658	1.17488494300337	0.240040750309764	0.436750970920509
ANKRD31	0.967471703449782	0.287779716623394	0.349185036938381	0.82414675939902	0.409856174107989	0.610053756779735
ANKRD32	114.524973208131	-0.194845633433768	0.109602142218888	-1.7777538786116	0.0754442864334883	0.199881455223784
ANKRD33	0.460329177893944	0.896557508007434	0.684799474103888	1.3092263383827	0.190457692950935	0.374904779931798
ANKRD34A	146.700350582318	0.251557918339422	0.2524810225103	0.996343867108506	0.319083096602223	0.521869357995646
ANKRD34B	1.9810192308201	0.0845814387512206	0.371729262013692	0.227535056812679	0.820007712613054	0.919923783318209
ANKRD34C	16.1654097798886	0.179686562942243	0.424016971713617	0.423772100951667	0.671732026557701	0.822106532866663
ANKRD35	207.648477357305	-0.356477685699476	0.241930013132173	-1.47347441966501	0.140623156457281	0.305156207012012
ANKRD36	239.341976108646	0.237689949067019	0.120407416588847	1.97404741170267	0.0483763521494087	0.146769031591855
ANKRD36B	34.2834752953016	0.325655718203978	0.168378798204317	1.93406605627874	0.0531050066814871	0.156366150142816
ANKRD36BP1	82.4520107277057	0.0434984769480711	0.164741902075291	0.264040152505895	0.791748979049633	0.902762073576375
ANKRD37	92.2925944220538	0.0790567303004199	0.118331261898971	0.668096739878569	0.504071842733494	0.68955895340228
ANKRD39	163.492921750529	0.0853673544926828	0.113007685703779	0.755411934693115	0.450001854461628	0.644860950802763
ANKRD40	2748.25006707582	-0.199495160607164	0.0695040509890388	-2.87026666458083	0.00410125764723868	0.0255153285686311
ANKRD42	231.309320855001	-0.144955601604869	0.0781161260098538	-1.85564247754149	0.063504534855342	0.177444499778493
ANKRD43	299.859420571292	0.194142385681235	0.266752268688136	0.727800316885814	0.466735830532103	0.659874782639953
ANKRD44	165.614088330062	0.307415185213654	0.138473319618938	2.22003188816172	0.0264166030740388	0.0949438058823387
ANKRD45	55.7659068729314	-0.531977681091275	0.209311968644237	-2.54155404746809	0.0110360882112218	0.0514313393192827
ANKRD46	1425.10403656789	0.126405561200308	0.0756554284451399	1.67080623027557	0.0947599575407115	0.233692400619457
ANKRD49	176.554546589696	-0.0602817591984626	0.0559130602255111	-1.07813378404494	0.280974056766078	0.4814988327172
ANKRD5	12.4488864075326	-0.236256151691393	0.195916773444835	-1.20590058491299	0.22785582509131	0.421999326237845
ANKRD50	558.129628462359	0.228664993351127	0.0914307630218108	2.50096341530672	0.0123855972312056	0.0559999663720231
ANKRD52	1377.13995824011	0.190635497127521	0.0609488961487907	3.12779244864639	0.00176124505200794	0.0139169944203497
ANKRD53	11.6312773304131	-0.893942654260421	0.210356815355214	-4.2496491152468	2.14105640148851e-05	0.000566034139513519
ANKRD54	497.569710219293	-0.0128665952298427	0.056848164303563	-0.226332642178848	0.820942712223894	0.920568217713101
ANKRD55	24.0475316793229	0.697812788727923	0.30220318437491	2.30908483036441	0.0209388743697369	0.08039311391833
ANKRD56	38.1936134957862	0.280369301509333	0.417950997511861	0.670818596386713	0.50233609918545	0.688486564498514
ANKRD57	310.135483246261	-0.184826950661367	0.0940117153687817	-1.96599913038862	0.0492987110629775	0.148515527774375
ANKRD58	17.89624288435	-0.48076958136739	0.204810091198177	-2.34739205746552	0.0189053501492988	0.0751472769781017
ANKRD6	825.321920537387	0.282145219612637	0.090897997734056	3.10397617820055	0.00190938703900258	0.0147291023525559
ANKRD7	3.73846223540989	-0.121659136536184	0.238432626184309	-0.510245340510328	0.609879590973027	0.775646464885357
ANKRD9	82.6696021426585	-0.255399602598893	0.182690737300924	-1.39798878898937	0.162116433812283	0.336790157625742
ANKS1A	1090.361252054	0.108311335517401	0.0495765406712424	2.18472959288643	0.0289086790552956	0.101495734129634
ANKS1B	903.10730563574	-0.0939936424606502	0.193467133141498	-0.485837779959788	0.62708218567992	0.789127361285023
ANKS3	474.609534409525	0.137770597583997	0.104054415557207	1.32402451973077	0.185494901519017	0.368046386567056
ANKS4B	0.178958027867811	0.166394048988535	1.15220500969664	0.144413578823394	0.885173894854893	0.955885988915291
ANKS6	565.606891308019	0.0887158710042606	0.0943962037114238	0.939824564083864	0.347307556650191	0.549574488530862
ANKZF1	708.381952832124	0.301796044102756	0.10085048822165	2.99250950019662	0.00276694055142855	0.0193518525490313
ANLN	1870.50800460067	-0.676318146558976	0.214640512258525	-3.15093427350929	0.00162749109855367	0.0131761468181641
ANO1	30.5165326011621	-0.468125180499511	0.182523664811471	-2.56473691224115	0.0103254062645045	0.0490960864159609
ANO10	487.157286023568	-0.143119884482931	0.0703103406112663	-2.03554531579098	0.0417960337210154	0.132354106783215
ANO2	14.8226749488612	-0.21276648677659	0.136298906125487	-1.56102857187057	0.118517009597027	0.272152348877353
ANO3	127.26933110519	0.346499375077361	0.309557288347032	1.11933844920141	0.262995778658644	0.461370734653224
ANO4	134.385345056118	0.170767678781597	0.22555906216189	0.757086313202669	0.448998153343377	0.643921251222298
ANO5	274.15541161729	0.254667802537857	0.191203972008585	1.33191690456317	0.182887495480641	0.364514377099056
ANO6	1340.12188045058	-0.340357786316805	0.135441080953012	-2.51295828357191	0.0119723491178399	0.0546522675813384
ANO7	14.1678734635092	-0.432463185475299	0.17358832906984	-2.49131487002969	0.0127271274151416	0.0572504180711256
ANO8	1275.37909631809	0.393874398795913	0.123077016704537	3.20022705572611	0.00137319362730239	0.0116249040708739
ANO9	0.78751670872503	-1.31671817780334	0.584862625844492	-2.25132897815468	0.0243647087319597	0.0894097362271755
ANP32A	2675.80870941023	-0.0429509148884091	0.0537717224286813	-0.798763977579031	0.424427281671146	0.622915609887652
ANP32B	2318.92015140786	-0.0766624781139174	0.0879099123212453	-0.87205726964865	0.383177135578273	0.585153537173791
ANP32C	2.33627596080239	0.18666385633529	0.230357841542459	0.810321259677564	0.417755559689466	0.616767366931892
ANP32D	0.0669127074476128	-0.110245106883702	1.91526274426146	-0.0575613488092014	0.954098037781172	0.983930954364446
ANP32E	1660.79128807704	-0.0717288999281801	0.0658589267130966	-1.08912950010034	0.276096782534143	0.475872874879095
ANPEP	50.5365017875724	-0.0514185167261236	0.170043398180095	-0.30238466930463	0.762358840202075	0.88497131456402
ANTXR1	4890.28747350228	-0.00191892589407886	0.0975560623786842	-0.0196699810067175	0.984306637831608	0.996421346737691
ANTXR2	251.01062900605	-0.497393850641001	0.131169930069413	-3.79198075639584	0.000149450497263763	0.00235581848582895
ANTXRL	0.348428943914646	-1.06437545676284	0.552325066148037	-1.92708157206386	0.0539694649155403	0.158181646773359
ANUBL1	86.1288073025933	-0.257009297754466	0.135342932344313	-1.89894879106529	0.0575712093252398	0.165848816901135
ANXA1	976.310711953791	-1.76202110783424	0.238774794151246	-7.37942676946935	1.58972490632304e-13	1.96129660776095e-10
ANXA10	0.0610920480413125	-0.154639276014147	2.78222604481249	-0.0555811330651851	0.955675494900263	0.984509614151874
ANXA11	1002.72473418864	-0.133283500920715	0.129250311640661	-1.03120448398815	0.302444938361436	0.503875227702264
ANXA13	3.9548092939024	-1.17261603029942	0.318923256910399	-3.67679686222717	0.000236180968229722	0.003261528648026
ANXA2	1006.19094265625	-0.874779455666813	0.175528275632835	-4.98369537621763	6.23812631300262e-07	4.13773353220167e-05
ANXA2P1	6.4275657239134	-0.821243249529303	0.210925141861378	-3.89352944026479	9.8796206137661e-05	0.00175969450508523
ANXA2P2	331.282510775573	-1.04249709507725	0.192933416527805	-5.40340348416006	6.53881463751476e-08	7.90897409685282e-06
ANXA2P3	0.750546373394686	-1.26668895212148	0.532335841888712	-2.37949214095242	0.017336512694697	0.070574021981536
ANXA3	53.0598446707973	0.351693623935129	0.238239799746172	1.4762169222348	0.139885668124409	0.304231631325467
ANXA4	398.141270176629	-0.330297918408694	0.0860864738401949	-3.83681551438425	0.000124640032283298	0.00207988136829099
ANXA5	5068.49514271205	-0.773771598825153	0.128267455655313	-6.03248575308511	1.61456581923924e-09	4.3303123262089e-07
ANXA6	4635.07871794617	-0.0207570526896217	0.0858643580111838	-0.241742361678382	0.808979802992687	0.913310165579713
ANXA7	2070.08069037419	-0.066635168445143	0.0684670672037134	-0.973244088970251	0.330432003146127	0.533470389064174
ANXA8	3.64303114966675	0.356683879138	0.416780291797834	0.85580793083905	0.392104027698702	0.594192362970208
ANXA8L1	0	NA	NA	NA	NA	NA
ANXA8L2	1.79495228598689	0.157457442987478	0.513076151789784	0.306889030874292	0.758927838567537	0.882815926867235
ANXA9	47.9437218386077	0.152424511371115	0.0966263091904713	1.5774638672233	0.114688829817303	0.266637121180781
AOAH	194.610041924299	-0.497825354686305	0.16706184398801	-2.97988662642821	0.00288355085059493	0.0199338782372468
AOC2	25.1013505050162	0.0968152555380062	0.143427180669787	0.675013307002838	0.499667310585267	0.686171211760979
AOC3	59.4825246846967	0.264279638981521	0.199695120333018	1.32341560745601	0.185697204294744	0.368329310040572
AOX1	15.4430615351949	-1.15712770225089	0.30004033005502	-3.856573888046	0.000114987351653411	0.00195225314651194
AOX2P	0	NA	NA	NA	NA	NA
AP1AR	386.631967823352	0.151980903210269	0.0763930805642877	1.98945902021023	0.0466505607325748	0.142992102030875
AP1B1	4166.46513032593	-0.0367667116782996	0.0525492219209823	-0.699662341976925	0.48413819945647	0.67376636708184
AP1G1	2084.92742890356	0.0269385761593729	0.0364063037300954	0.739942630789625	0.45933480547577	0.652375280900583
AP1G2	359.590677700569	0.248339386215268	0.130823798543783	1.89827377724518	0.0576600264482017	0.166059889481596
AP1M1	1709.17570058917	-0.183047892213046	0.0585521039587536	-3.1262393635247	0.0017705737357223	0.0139493890916358
AP1M2	0.942124038050228	-1.25413521069712	0.492568087975978	-2.54611543319932	0.0108929160913284	0.0509308502238817
AP1S1	1174.42423436614	0.177498609708922	0.100704614440724	1.76256679691078	0.0779735812063112	0.204503839824829
AP1S2	938.73165642254	-0.263822609575233	0.0994052909925091	-2.65400973068037	0.00795415330873699	0.0406911440066189
AP1S3	19.5874143275518	-0.282349621909759	0.147813066043934	-1.91018040195335	0.0561099896081771	0.162984063363511
AP2A1	2949.06176083987	-0.0309042332658016	0.0771414521671087	-0.400617727533245	0.688701591803862	0.836113740764417
AP2A2	2538.1262654174	0.114670447815157	0.0691812175592425	1.65753728917767	0.0974108963729709	0.237821378400818
AP2B1	11827.3964074915	0.165183112489263	0.0579648983055178	2.84970934682964	0.0043759197478107	0.026731137531869
AP2M1	8257.12503695975	-0.022545226804438	0.0659225073450731	-0.341995893548533	0.732353982615674	0.86567084838309
AP2S1	949.851628454953	-0.250653555015802	0.105196742662958	-2.38271213224611	0.0171856272496298	0.0701759086234885
AP3B1	824.11795702398	-0.0663837283166231	0.0680886786805325	-0.974959855339404	0.329580173605375	0.532770053604729
AP3B2	1107.57675017574	0.481085124896912	0.142593864163511	3.37381364702521	0.000741345367474695	0.00751349309524809
AP3D1	3840.98583882154	0.0747801196133252	0.0493849463809502	1.51422903320537	0.129967760484019	0.289606667732361
AP3M1	1311.89091309716	0.0791415994646777	0.0616508281429712	1.28370699710869	0.199244495241757	0.38573267380939
AP3M2	985.444532529027	0.0876101866819482	0.0936531432897455	0.93547513307587	0.349543492726879	0.551708994292397
AP3S1	595.799853843209	-0.153936692977509	0.0634729985207565	-2.42523114655075	0.0152986425978319	0.0651292109306367
AP3S2	2045.90164423376	0.0834630702720418	0.0461775762734582	1.80743722402803	0.0706941344029169	0.191099277134148
AP4B1	346.232960042263	-0.00758777287379983	0.0717503034506964	-0.105752484782365	0.915778736952072	0.968842275375904
AP4E1	252.668740724921	0.0413305600530185	0.0522231192462091	0.791422662023749	0.42869738995139	0.626112690272309
AP4M1	372.087936648954	-0.00895588857016666	0.0826462468822252	-0.108364129141027	0.91370685433396	0.967946593754895
AP4S1	136.817754202256	0.1197784291162	0.078848523064051	1.51909540548909	0.128738483061815	0.287803136934278
APAF1	517.580503743545	0.109136690672239	0.070667930569875	1.54435951063159	0.122501263104061	0.277989990803649
APBA1	1086.54106975478	0.16981025467272	0.139223974395113	1.21969118760253	0.222581963503204	0.415399537776351
APBA2	3822.89136996339	0.11358287036493	0.0726949419542314	1.56245905576816	0.118179884201065	0.271647862007815
APBA3	253.804721360894	-0.0741327499635969	0.0891639573313073	-0.831420589466899	0.405736071646642	0.606310702672219
APBB1	4744.72723995584	0.0907816951895023	0.100334822141993	0.904787522930265	0.365577962945721	0.568090165612018
APBB1IP	616.115050811682	-0.54504621319216	0.174018268692354	-3.13212065197444	0.00173548540213421	0.0137773566172913
APBB2	2336.36170868829	-0.00702362710440838	0.0766267733634139	-0.0916602226104156	0.926968002056216	0.9727525614821
APBB3	557.840368194066	0.183694159601363	0.104693761109602	1.75458554219918	0.0793302262339491	0.206835517955153
APC	4173.27000546032	0.0417269132493704	0.085971759653861	0.485356045024216	0.627423806188126	0.789234638776305
APC2	9926.4196515133	0.299539344876896	0.0857339459274235	3.4938243147057	0.000476154251311403	0.00537627246782722
APCDD1	2584.64116186477	0.148996202425548	0.104439251049251	1.42663032268668	0.153686479160688	0.324708526469654
APCDD1L	1.69839937501658	-2.34366932579524	0.798342262920599	-2.93566986823587	0.00332828326170796	0.0219897215427231
APCS	0.0515451923528982	-0.285237134302089	2.90810867201686	-0.0980833821812678	0.921866082992404	NA
APEH	1543.30792413243	0.0628159731298921	0.0657705778159902	0.955077106143658	0.33953870551458	0.541464130935095
APEX1	3130.82993239823	0.0491738898871032	0.0656837559573522	0.748646132828204	0.454070518790607	0.648281825392607
APEX2	313.73135873078	-0.118873734525498	0.049918409317818	-2.38136062727197	0.017248816512284	0.070356314387553
APH1A	3427.57297776041	-0.0551916790502549	0.0473539342229599	-1.16551412160164	0.243810947410452	0.441137214367499
APH1B	862.170631975021	0.0668521632054479	0.0690511625256859	0.968154057950582	0.332967435469312	0.536003423868744
API5	1929.86332370577	0.0282006206903767	0.0409680243899313	0.688356861487018	0.4912280824008	0.679676029376388
APIP	311.346306501907	-0.165368568790758	0.0630568957453654	-2.62252949238962	0.00872797133788237	0.0435758866063658
APITD1	143.628763683612	-0.186640711606777	0.0889166279927023	-2.09905296478512	0.0358122320370656	0.118410070766113
APLF	26.3632918000646	-0.100202011488448	0.112224674451955	-0.892869700694446	0.371926954692954	0.574129778152219
APLN	1223.41145186157	-0.684455109770548	0.148376496512485	-4.61296179555605	3.96971290385759e-06	0.000164804233772155
APLNR	2733.26821434289	-0.655601198037114	0.22896131569477	-2.8633710286287	0.00419159416823116	0.0259170202730658
APLP1	7755.13373093044	-0.472055387686026	0.162600955800504	-2.90315260056154	0.00369426579529466	0.0236152272220114
APLP2	11393.1037568949	0.0566521658827553	0.063184447748184	0.89661566891488	0.369924034093413	0.572519113739131
APOA1	2.99246239978123	0.0798369454887725	0.257860442627962	0.309613001029244	0.75685526841841	0.881457746843996
APOA1BP	1488.79252320472	-0.0942090466749187	0.0775739678332132	-1.2144415105525	0.22457917211461	0.418114905347382
APOA2	0.0784548143221724	-0.152063862767575	2.36832585523169	-0.0642073228359444	0.948805146648721	0.982023939814387
APOA4	0.0296708308880768	-0.159786967232436	2.90810867201686	-0.0549453219441138	0.956182024700815	NA
APOA5	0.10305083623334	0.0673176313644648	1.68951146614905	0.0398444359291054	0.968217149592064	0.988842525957546
APOB	6.06716063279094	-1.02267872158993	0.343003361357518	-2.98154139814384	0.00286801267593086	0.0198561326527409
APOB48R	146.588958301438	-0.432600896835507	0.166578372373606	-2.59698117271346	0.00940470788554171	0.046067634761735
APOBEC1	0	NA	NA	NA	NA	NA
APOBEC2	2.35159352290652	-0.144041351177603	0.1919583749715	-0.750378050444469	0.453027046755368	0.647441387539952
APOBEC3A	2.92374592810648	0.594876081191391	0.378245737716709	1.5727238191298	0.115782782015254	0.268270459994278
APOBEC3B	21.0666572537738	-0.32717312811612	0.226264477233075	-1.44597654973078	0.148183779281607	0.316881097687244
APOBEC3C	78.6290937923959	-0.595533583308798	0.164021660601249	-3.63082278965942	0.000282519123329775	0.00371856251517838
APOBEC3D	8.9458786352556	-0.702326250779004	0.202374127264677	-3.47043498233576	0.000519616125100073	0.00574433453470845
APOBEC3F	31.1772882679712	-0.716016533828856	0.150587699248301	-4.75481422057077	1.98628985311778e-06	9.72441270417926e-05
APOBEC3G	79.3260373074851	-0.773387819068785	0.161383188063814	-4.79224526635931	1.64925106774325e-06	8.38490117023534e-05
APOBEC3H	1.92938116832427	-0.929624640154157	0.294839246307136	-3.15298811741555	0.00161608385079711	0.0131160685578231
APOBEC4	0.0619280690159594	-0.0684290469153522	2.14716851839677	-0.0318694347132317	0.974576173817861	0.991549242053457
APOC1	2035.71126925918	-0.372877388842626	0.164381529682358	-2.26836548828299	0.0233069394393492	0.0866100845912843
APOC1P1	1.44775914903604	0.0191209760339411	0.410968448107888	0.0465266278274517	0.962890511125715	0.987371981687544
APOC2	583.869358012081	-0.935855928386942	0.20827340288249	-4.49340105570255	7.00945968376471e-06	0.000251877788170388
APOC3	0.0154221160925871	0.0962604046399817	2.90810867201686	0.0331006903442925	0.973594292237776	NA
APOC4	2.7861401783309	-0.26341579796994	0.260315070888067	-1.01191143897776	0.311580399395924	0.513318514307929
APOD	4670.20267555475	-0.510303859473089	0.147796440415001	-3.45274796903225	0.000554907195200176	0.00602647450374087
APOE	61565.0355213747	-0.0265591776281597	0.148624027913357	-0.178700429540524	0.858172931889211	0.941563305717777
APOF	0.124185113197859	0.3729058839351	1.31588557711517	0.283387773542306	0.776879599715326	0.894372668004397
APOH	1.03273711486734	-0.450018352972961	0.621858282963123	-0.723667056147659	0.469270162906009	0.661510788752179
APOL1	295.810476617479	-1.09676773147217	0.221772317634881	-4.94546723941375	7.59614450683074e-07	4.71725671957751e-05
APOL2	1243.30067047253	-0.314995327260622	0.144512411285381	-2.17971124043162	0.0292788728300615	0.10234885164207
APOL3	257.819611235445	-0.302000875298942	0.125146136449133	-2.4131857671986	0.0158137573075662	0.066435730473058
APOL4	252.323067516766	-1.07991999356152	0.308793123852426	-3.49722811210531	0.000470119653085144	0.00533290876126541
APOL5	0.122608316699054	-0.144339706535513	1.07291652675501	-0.134530229459753	0.892983308700171	0.959337577545882
APOL6	687.747624904137	-0.296117606080931	0.16726950586716	-1.77030239041955	0.0766767800820477	0.201990105651014
APOLD1	2042.70309858387	0.156729727713125	0.156221869037323	1.00325088080773	0.315739829090978	0.51789397719169
APOM	92.2430115025033	0.0563297640257916	0.109888381419367	0.512608915503269	0.608224915464585	0.774606722564697
APOO	400.189246696228	-0.15920148506433	0.0739268290782894	-2.15350079327404	0.0312793418172341	0.107215317590245
APOOL	143.370361460268	0.2970805564117	0.130422621399808	2.27782997476339	0.0227367096841487	0.0852615095065565
APP	30926.8056089149	0.00783708677826493	0.0847299743902889	0.0924948559781833	0.926304878037312	0.972548415667647
APPBP2	1587.24585159373	0.0146090127714464	0.0555023280106885	0.263214414513081	0.792385321251464	0.90317090139687
APPL1	1537.77971259907	0.147296208218545	0.0578192902251635	2.54752709078466	0.0108489429194477	0.0508151196323208
APPL2	2064.20200222082	0.133794422407865	0.0790873573898869	1.69172958641521	0.090697544547398	0.226694862154801
APRT	704.313417046175	-0.116319010735581	0.10488821400518	-1.10898075478563	0.267438484356124	0.465808620375947
APTX	483.355278590422	-0.017165148803007	0.0552773611029248	-0.310527645685655	0.756159739597705	0.881016911013304
AQP1	11271.2371036704	-1.1634938642159	0.290553555021414	-4.00440415926127	6.21739908800663e-05	0.00122228148438178
AQP10	0.0411937326330154	-0.0291897624296712	2.90810867201686	-0.0100373698928614	0.991991472006567	NA
AQP11	77.0909662415248	0.109532949911322	0.0737641593689475	1.48490745164558	0.137568341826739	0.301033431931612
AQP12A	0.0159627891575613	0.0100534410603241	2.90810867201686	0.00345703761247399	0.99724168855704	NA
AQP12B	0.848547584668224	-0.293707159923283	0.584184508313049	-0.502764376226651	0.615129942472037	0.780446641669238
AQP2	0.258227027264824	-1.19748815138605	1.69160181742603	-0.707901906376625	0.479006175786588	0.669443009673657
AQP3	28.5027402103624	-0.341336593071198	0.246141055182063	-1.38675196959208	0.165517407542798	0.341250573082333
AQP4	25985.6487209713	-0.154304249236907	0.181731719340587	-0.849077144027468	0.395838367487082	0.598039417806836
AQP5	21.6403716912797	-3.17354587056626	0.548194753697328	-5.78908471699541	7.07709991329889e-09	1.42357403255988e-06
AQP6	116.800212328863	0.0852681739453832	0.185862058119853	0.458771278053953	0.646398422324458	0.803536589207793
AQP7	2.22664376419414	0.182869462004752	0.246657642791468	0.741389806272316	0.458457123444332	0.651675643397761
AQP7P1	29.9196174666962	0.478730301667098	0.382129118457957	1.25279723146712	0.210279509467399	0.400141905863615
AQP7P3	3.61905101114689	0.434627256004034	0.441741350949266	0.983895338460065	0.325166975940303	0.52803966801959
AQP8	1.24557727764349	0.0289588694174229	0.370850156565519	0.0780877907282391	0.937758219125295	0.977322050412516
AQP9	21.2189262792162	0.0373066733065124	0.337344243642468	0.110589328288796	0.911942010366666	0.967350615834318
AQPEP	4.11754863230372	0.233679820040307	0.210171567108048	1.11185267948339	0.26620149744032	0.464440926900214
AQR	699.850972718117	0.084577314725827	0.0737464057803713	1.14686693989822	0.251436618072534	0.449660422695237
AR	91.2475631280725	-0.0398253743095578	0.259027600996373	-0.153749539262866	0.877807222453413	0.952209874485514
ARAF	766.218012318191	0.0633237052875388	0.0804790680865545	0.786834475014481	0.431378769252066	0.628095633656864
ARAP1	2456.08999668487	-0.0551463671975842	0.0660919577519731	-0.834388465303676	0.404062115040389	0.604639241605679
ARAP2	1530.21204538371	-0.0857743922714544	0.132360924877601	-0.648034095793552	0.516962897920549	0.701232528690001
ARAP3	275.732202089441	-0.670167726514168	0.171682116700173	-3.90353834980119	9.47965212653408e-05	0.00170984836504522
ARC	941.939957749074	-0.52470953271535	0.238365087519424	-2.20128517215254	0.0277158419158546	0.0982978382648706
ARCN1	2665.97823124741	-0.0380618660478441	0.0515860362701958	-0.737832731487349	0.460616100472614	0.653693370808758
AREG	3.60225808438255	0.722028102333608	0.622240036781464	1.16036908532646	0.245898567845211	0.443311079451487
ARF1	6214.92867559764	-0.0775549781553606	0.0433391772927166	-1.78948893357037	0.0735361081359942	0.196457227828022
ARF3	8479.65632427053	0.213361947437253	0.0782998550465834	2.72493413059726	0.00643143165398639	0.0351408001394154
ARF4	2520.83057741695	-0.178984170519631	0.0522219964362266	-3.42737127520979	0.00060945517548519	0.00648566847471474
ARF5	2517.05511833274	-0.0808105077124848	0.0775698684489497	-1.04177703699044	0.297515062789716	0.498944342334763
ARF6	1122.29703333627	-0.11195574901308	0.0494854559991297	-2.2623970367182	0.0236728838547487	0.0875259678879336
ARFGAP1	2399.52263399728	0.180458480909042	0.0913814333405357	1.97478277930439	0.0482928041140208	0.146700380976635
ARFGAP2	2956.7928696596	0.22373654298617	0.0624729436945747	3.5813350508982	0.000341842932205755	0.00430057464541108
ARFGAP3	882.008449595403	-0.025310855978622	0.0535552392156211	-0.472612135606693	0.636489922829646	0.796193221027811
ARFGEF1	1048.29390562083	0.0926813175560865	0.0589039588424653	1.57343104567821	0.115619043059788	0.268025305131459
ARFGEF2	1001.58934585337	0.0915149922592903	0.079530290906221	1.15069354351037	0.249858333655728	0.447703168341684
ARFIP1	577.673937245435	-0.177197378582952	0.0574358339281964	-3.08513634196512	0.00203458862294206	0.0154016648399338
ARFIP2	1037.60673346162	0.0746220415072565	0.0703827577750598	1.06023185033109	0.289039134469692	0.49041516663575
ARFRP1	854.284885345826	0.0051872203232075	0.0860864600792008	0.0602559370943488	0.951951795247242	0.983371432618122
ARG1	1.09597263233371	0.255620151790737	0.375356209609089	0.681006854947065	0.495867152939137	0.682929041623254
ARG2	186.448401155253	0.0596738663779508	0.118435522687266	0.503851083053199	0.614366027555472	0.779691243035356
ARGFX	0.00732826527525815	-0.0343368001627826	2.90810867201686	-0.0118072617069599	0.990579387069352	NA
ARGFXP2	0.374114210138962	0.288630387700026	0.468891210107675	0.615559390916596	0.538185360110974	0.719524510490802
ARGLU1	2459.07935880483	0.158461684139705	0.121478030653518	1.30444725920584	0.192081130749629	0.377125340512758
ARHGAP1	2810.9957720172	-0.00774891828503694	0.0565375439044357	-0.137057922044417	0.890985011865158	0.958247726482049
ARHGAP10	159.084938478556	0.0977251413705248	0.131637209314673	0.742382354345701	0.457855707610274	0.651224173778782
ARHGAP11A	148.544791139588	-0.158835406520421	0.213400271121655	-0.744307426066353	0.456690509656606	0.650525809509065
ARHGAP11B	9.96254763342763	-0.19350479599131	0.262670188348337	-0.736683508730332	0.46131483786681	0.654183324870742
ARHGAP12	1704.87980774471	0.216249634851505	0.084995637416858	2.54424393326115	0.0109514575460581	0.0511270618938828
ARHGAP15	40.0143286039936	-0.619132649738893	0.194876420755962	-3.17705265386732	0.00148780021569829	0.0123633726051696
ARHGAP17	832.468091810769	-0.102043977538314	0.0551159788179549	-1.8514409020179	0.0641061493702947	0.178586241193237
ARHGAP18	192.578712243563	-0.520199578294589	0.148472874919865	-3.50366744481345	0.000458898047821407	0.00523328041534777
ARHGAP19	504.973450112527	0.0543029464447963	0.0686320163734027	0.791218870058444	0.42881628177863	0.626146217070916
ARHGAP20	150.778974599146	0.0434265079755247	0.204905762523399	0.211934049295299	0.832158486418538	0.926534200689577
ARHGAP21	5639.1601961231	-0.0638091125189048	0.0822850203442909	-0.77546450437661	0.438065232088877	0.634089572548827
ARHGAP22	395.961634535229	-0.323782686995903	0.11881632561664	-2.72506901148067	0.00642880480791289	0.0351408001394154
ARHGAP23	2137.58429110393	-0.436358926819153	0.120003641979438	-3.63621403168681	0.000276674474725858	0.00368881197576962
ARHGAP24	455.865421247471	0.130125019512788	0.131736408710465	0.987768080112018	0.323266243619962	0.526470349982769
ARHGAP25	224.856159937915	-0.433043072211397	0.138293397805403	-3.13133583441739	0.00174013043876429	0.0137913721198167
ARHGAP26	964.990167727144	0.157241028871277	0.144765781973475	1.08617538431898	0.277401405618078	0.477221225959864
ARHGAP27	320.180827681951	-0.282976264271736	0.116440067105808	-2.43023103048024	0.0150892010687663	0.0644897817502515
ARHGAP28	52.0395585386953	0.366714909583408	0.175525460337593	2.08924055164473	0.0366860747670688	0.120509214425119
ARHGAP29	318.948690829951	-0.330932091208082	0.127021466943737	-2.60532411702241	0.00917873855228729	0.0452000360959629
ARHGAP30	358.714304718545	-0.403130745662055	0.153205306830318	-2.63131058579152	0.00850562652872089	0.0428282109618183
ARHGAP31	2666.86359188147	0.299191632908123	0.115783354499617	2.58406430009862	0.00976435884860475	0.0471676389590915
ARHGAP32	2265.66239947296	0.329946206056192	0.106424749809245	3.10027701871592	0.00193339726334751	0.0148585754798626
ARHGAP33	1503.62164216671	0.194619858700503	0.0927466033392719	2.09840416460939	0.0358694577135118	0.118514656251676
ARHGAP36	340.025428693212	-0.0183718641126822	0.278988099163512	-0.0658517842437237	0.947495827808533	0.981327389155178
ARHGAP39	725.061250607188	0.265596526961738	0.108484447035169	2.44824520214991	0.0143553924024865	0.062317825897353
ARHGAP4	505.343147869035	-0.28314328177183	0.149660347634977	-1.89190581370571	0.0585035310530922	0.16764731273901
ARHGAP42	286.422417794403	0.128647828966912	0.137657703301203	0.934548709456695	0.350020922271524	0.552262527713941
ARHGAP5	3147.34986107692	0.0308816371629327	0.0928719293422052	0.332518527198279	0.739497752157453	0.870559945824951
ARHGAP6	236.68605373597	-0.0141813321073694	0.180753470474841	-0.0784567625181132	0.93746472267113	0.977227632386184
ARHGAP8	8.94809993050166	-0.241703960097005	0.167663564003959	-1.44160099144318	0.14941496859754	0.318679343898081
ARHGAP9	139.188240542174	-0.514449923465981	0.15442703149557	-3.33134632249107	0.00086427005488409	0.00836515775924947
ARHGDIA	5253.05631583171	-0.0651258152159028	0.0775198584167854	-0.840117829753429	0.400842324106223	0.602194716616999
ARHGDIB	1356.93723715209	-0.510825765916322	0.13095922692864	-3.90064738389659	9.59357997786992e-05	0.00172535268290049
ARHGDIG	496.401573882236	0.301564382410629	0.248542970391809	1.21332895448717	0.225004077024088	0.41856910428305
ARHGEF1	1300.70685222036	-0.298810963457143	0.114527927501199	-2.60906636465603	0.0090789632979738	0.0448399505717382
ARHGEF10	880.372152782645	-0.324980704274684	0.101480630310172	-3.20239146407933	0.00136291648444798	0.0115485954492648
ARHGEF10L	2584.70697200309	0.00350976976824361	0.122077749770969	0.0287502822981938	0.977063753448001	0.992673171633747
ARHGEF11	1633.56074001303	0.234910469558295	0.0659625844020116	3.56126843251963	0.000369067525146422	0.00451120450486109
ARHGEF12	4169.99994737252	0.0777500236022028	0.0798933051121224	0.973173202599245	0.330467226851354	0.533470389064174
ARHGEF15	88.7909333587912	-0.225061861828539	0.149304206104354	-1.50740469877477	0.131706955117673	0.292180401751097
ARHGEF16	19.9742339481909	-0.775468066957806	0.215822878880852	-3.59307628078632	0.000326796868336265	0.00416795509678216
ARHGEF17	3039.59634658695	0.345664758588697	0.102886226333615	3.35967962774588	0.000780329047439915	0.00778058693530338
ARHGEF18	1308.37497786384	0.00693344699656453	0.0428751804777818	0.161712368771427	0.871532363879084	0.949130696518938
ARHGEF19	28.4693787978517	-0.34534938342505	0.155430302780658	-2.22189223881526	0.0262905890449056	0.0947259216304614
ARHGEF2	2930.10140200392	0.0459323284266211	0.0784756217214218	0.58530697073895	0.558341328581963	0.7367844143424
ARHGEF3	845.195764098027	-0.103077687465895	0.113332000391778	-0.90951970413974	0.363075861686037	0.565674515605473
ARHGEF33	18.8005029673458	0.179799668006967	0.168923303745353	1.06438640507535	0.287153689861498	0.48838031289191
ARHGEF35	7.10931515382175	-0.200641381516696	0.190244944088933	-1.05464764111104	0.291586506434047	0.493199880090346
ARHGEF37	731.358738953527	-0.364512374333293	0.147492042125845	-2.47140367086571	0.0134583804471218	0.0595517653258591
ARHGEF38	0.00761491273870069	0.0518701634168754	2.90810867201686	0.0178363910248587	0.98576937353259	NA
ARHGEF4	3512.12130984576	0.196382612910885	0.121165830132969	1.62077553296479	0.105065787628878	0.251252028038251
ARHGEF5	9.88472316886824	-0.535972289351561	0.217455521844529	-2.46474444431334	0.0137111003826597	0.0603993391291359
ARHGEF6	3965.82652509217	0.0736847458882671	0.109281031121766	0.674268398933424	0.500140690992326	0.686542300475552
ARHGEF7	3314.01854841326	0.165309145706667	0.0903160667937574	1.83034039872619	0.0671990540097557	0.184180345601976
ARHGEF9	2301.64761136295	0.276077138622387	0.107306728447149	2.57278497460075	0.0100883863879002	0.048291691281552
ARID1A	2728.64132262332	0.0912999424964797	0.0860929702519345	1.06048080614838	0.288925917471369	0.490268020238873
ARID1B	1560.16452854693	0.209812240930429	0.0625078147935292	3.35657615969242	0.000789139834635438	0.00783887374115052
ARID2	652.319999632113	0.139496904343776	0.0790611495606375	1.76441786033969	0.0776616533499738	0.203916934860189
ARID3A	42.4985710459684	0.0103319196626674	0.119522140395882	0.0864435629118256	0.931113818314619	0.97466165879679
ARID3B	86.0575879569134	0.0279195249477415	0.0878895205091186	0.317666142516329	0.750738196222966	0.878035837660507
ARID3C	1.01250711425362	0.761144658777668	0.385579229967928	1.97402919976	0.0483784228201836	0.146769031591855
ARID4A	742.626951848467	0.277323322124845	0.067655203810489	4.09906860825759	4.14816068242559e-05	0.000920453975886907
ARID4B	1034.20928964553	0.108806713368224	0.0516062874445594	2.10840032786925	0.0349963761121642	0.116494335871347
ARID5A	519.470385710524	-0.280390260062318	0.13504417082105	-2.0762855468517	0.0378675492418369	0.12320268394329
ARID5B	1314.37244035151	0.0295637904278522	0.111355777845685	0.265489505796646	0.790632393057006	0.902173083358796
ARIH1	1188.12064580767	0.0982284025141273	0.0472902329690424	2.07713932342923	0.0377887021035538	0.123032674371634
ARIH2	1741.59366706181	0.0729282741103617	0.0550176648847098	1.32554288269384	0.184991156196514	0.367480285162376
ARL1	1185.71975254797	-0.161566915233234	0.0623551251880176	-2.59107675184784	0.00956761504899598	0.0466433835871232
ARL10	131.572397596128	0.466033977880325	0.119814330932396	3.88963468938687	0.000100395235985762	0.00178228802656852
ARL11	38.9070463103614	-0.59273826693528	0.16846191239947	-3.51852984744548	0.000433944998272885	0.00504433802640578
ARL13A	0.265085216758954	0.140018324159648	0.474325949807338	0.295194315673686	0.767845444061637	0.88844240263878
ARL13B	234.991121316318	-0.0651422909904867	0.0764961154846928	-0.851576456892402	0.394449211191092	0.59664239691554
ARL14	0.0294186657913969	-0.159786967232435	2.90810867201686	-0.0549453219441137	0.956182024700815	NA
ARL15	181.815072305966	0.0650820360370825	0.105279671807184	0.618182360563185	0.536455136318589	0.71783360467909
ARL16	612.640226629531	-0.070455615528114	0.0819965961841662	-0.859250490957808	0.390202332386224	0.592523538454046
ARL17A	64.5010430333835	0.205929871298508	0.112497418775647	1.83052974494635	0.06717076312762	0.184180345601976
ARL17B	2.18676548584453	0.344705116409706	0.221060995788823	1.55932128677734	0.118920355954049	0.272604992850938
ARL2	1640.15857996367	-0.138785423020683	0.0991420764263182	-1.39986399340574	0.161554050190477	0.33603627236711
ARL2BP	1781.54260731768	-0.203442691389633	0.0572453186717049	-3.55387472915214	0.000379599980142796	0.00459147862407105
ARL3	1726.50379191695	0.241830388754213	0.0817996305164126	2.95637507440442	0.00311278301338806	0.0209549517809238
ARL4A	679.998692247547	0.10807328377616	0.165028563785654	0.654876230496257	0.512547445140403	0.697176530724408
ARL4C	844.457537073985	-0.482768433443968	0.190717455458652	-2.53132799136277	0.0113631535820288	0.0524619793175621
ARL4D	179.11825029756	0.284437260405803	0.165991826054297	1.71356184920071	0.0866092252306822	0.220163505785578
ARL5A	900.407583970523	-0.05303201263758	0.0565706433565537	-0.937447578655409	0.348528376743134	0.550752808471389
ARL5B	160.265872460498	0.38589675032246	0.132592957838882	2.9103864685738	0.00360982087484558	0.0232226719684543
ARL5C	1.04573936358905	0.207129939177955	0.307087479981252	0.674498156650999	0.499994657266283	0.686446140336725
ARL6	81.4735748278976	0.0446153462445067	0.106688901795602	0.418181699254736	0.675814275080872	0.825103575196901
ARL6IP1	7817.86155829863	-0.0625475259098567	0.0656314154076313	-0.953011991610712	0.340583994950823	0.542720118959423
ARL6IP4	1863.73673495998	0.0784176997676593	0.101381227713151	0.773493293941311	0.439230495992603	0.635080831224245
ARL6IP5	3023.38868364353	-0.274884388793198	0.0685712241632637	-4.00874261977176	6.10429027314147e-05	0.00120819246839311
ARL6IP6	538.242374143879	0.101727843441226	0.0754934815094316	1.34750499522952	0.177817645722529	0.357528612748927
ARL8A	2848.59071097662	-0.102470129893361	0.0579445684106252	-1.76841648327079	0.0769913029497758	0.202703236931079
ARL8B	2625.37076941343	-0.105984672137883	0.0700795286071514	-1.51234853093843	0.130445221040307	0.290460746068092
ARL9	4.38521711737655	-1.49418666684161	0.510662489619201	-2.92597693626532	0.00343376392892938	0.0224382892898189
ARMC1	732.005203737281	-0.0198220205272168	0.0725954393363581	-0.273047738376167	0.784816519372845	0.898417326952485
ARMC10	549.008668871245	-0.194789407244112	0.0579649457015307	-3.36046907120571	0.000778102421710923	0.00777094625805847
ARMC2	36.9873565233392	-0.0382438130953735	0.133172914401672	-0.287174109444084	0.773979009433431	0.892859715033978
ARMC3	25.3201043469119	0.175666791953504	0.370629120480658	0.473969211393014	0.635521862834606	0.795534565143142
ARMC4	20.2638342877391	-0.299446251917629	0.212009260035916	-1.41242062665989	0.15782614657852	0.331186811919168
ARMC5	687.239499338644	0.222156005236163	0.0967592217580631	2.29596725975785	0.0216777534430084	0.0824305713706936
ARMC6	908.346345715019	-0.019436561020995	0.0756670434869153	-0.256869571286423	0.797279461182916	0.906539076854002
ARMC7	284.513851307587	-0.00266658222822753	0.0693746044977372	-0.0384374404370767	0.969338909874935	0.989551294469635
ARMC8	850.798147858376	0.106248271706308	0.0452501174411585	2.34802200998636	0.018873406000858	0.0750582022789446
ARMC9	183.185758931418	-0.0340987571225206	0.10015471123974	-0.340460840038752	0.733509508326925	0.866514672162618
ARMCX1	865.394899920224	0.144882473867408	0.0561564077028669	2.57998115965689	0.00988057055496523	0.0475799736378315
ARMCX2	850.149341064848	-0.250883073798596	0.0958939327170164	-2.61625596834112	0.00888998856114232	0.0441540870403918
ARMCX3	2545.12755185896	0.0914687051012388	0.0571645542500083	1.60009478428192	0.109577557890169	0.258499979047566
ARMCX5	194.844471663608	0.0191843676790065	0.0793275031183378	0.24183753332546	0.80890605457571	0.913310165579713
ARMCX6	262.825791556734	0.0486415306372255	0.0651760663559125	0.746309701656502	0.455480352207642	0.649593048547674
ARMS2	0.432882714095779	-0.0902981069597779	0.504998791932977	-0.17880856034159	0.858088023434098	0.941525967133369
ARNT	737.51862088874	0.0686391229860468	0.0464038844345183	1.47916761328258	0.13909552307693	0.303085099500961
ARNT2	8311.92136887286	0.206076318215251	0.0812678757193511	2.53576602551924	0.0112201671603728	0.0520402038771578
ARNTL	364.450654149046	-0.0629976016202583	0.111832932504952	-0.563318874048742	0.573217768203338	0.747647977916955
ARNTL2	33.1274700824041	-0.354872254714084	0.199650329627493	-1.77746891465796	0.0754911209381214	0.199948287402444
ARPC1A	2042.8921416703	-0.109925489996926	0.0541398081920355	-2.03040043302364	0.0423158526882166	0.133383949897485
ARPC1B	1022.2017939276	-0.469777212112745	0.141498638464453	-3.32001224330339	0.000900135004006409	0.00861318427308304
ARPC2	2746.57996399722	-0.0679010463340816	0.0486883885931313	-1.39460451035877	0.163135134224843	0.338147266349121
ARPC3	2296.44136214342	-0.225644286489805	0.0600772030984559	-3.75590531603167	0.000172715987783074	0.00260071771351795
ARPC4	2707.43606272808	-0.109166722446465	0.0630942866766878	-1.73021565337389	0.0835917526506363	0.214883869225264
ARPC5	1950.49663868776	-0.28518987309932	0.0717636911315879	-3.97401344053482	7.06715723907502e-05	0.00134898350995101
ARPC5L	673.366223703391	0.0762974311521134	0.0865137678691856	0.881910856864772	0.377825015477668	0.579722223400193
ARPM1	15.636548474931	-0.104514943781113	0.188251425394132	-0.555188060660344	0.578766034501563	0.752900977403973
ARPP19	6431.28800763395	0.021739415033693	0.0695095060310111	0.312754560850916	0.754467139838505	0.879783798982444
ARPP21	962.867800843297	0.721233198386583	0.153704614007694	4.69233277766458	2.70107294341381e-06	0.000123118364263093
ARR3	0.00741603908358548	0.0518701634168751	2.90810867201686	0.0178363910248586	0.98576937353259	NA
ARRB1	570.36630287187	0.0794796626556996	0.15545084834241	0.511284843429292	0.609151616458671	0.775291170358809
ARRB2	1508.33265152774	-0.046392617368791	0.0689995321647881	-0.672361332218801	0.501353693164241	0.687699332421562
ARRDC1	442.521578331742	0.104231431769387	0.077433188106296	1.34608214279262	0.178276026922078	0.35818131394336
ARRDC2	1049.13226512832	-0.485743861948059	0.169341357775098	-2.86843018344743	0.00412514229899444	0.0256260098641125
ARRDC3	1090.77235425953	-0.217179686786409	0.0990169528628937	-2.19335861695454	0.0282815514376904	0.0998242210386991
ARRDC4	964.938434923281	-0.393017412181522	0.121238775429595	-3.24168081365811	0.00118827027766013	0.0104498787154441
ARRDC5	2.96803834431603	-0.138337122919498	0.218254518024243	-0.633833948418572	0.526189195413601	0.70948322406733
ARSA	468.589048537462	-0.336039147319102	0.109930621342475	-3.05682932758301	0.002236916033195	0.0165057289116055
ARSB	471.30916163566	0.0163573363941999	0.0639367795690828	0.255836100980439	0.798077396760765	0.906977419826499
ARSD	270.776517996257	-0.665208051209763	0.161769947218251	-4.11206199079921	3.9214096541567e-05	0.000880699114803688
ARSE	44.6770203746213	-0.509873373668972	0.196951761121807	-2.58882363257283	0.009630440466894	0.0468509283071347
ARSF	62.8188979407029	-1.49490273744218	0.41941201075678	-3.564282135709	0.000364853349032916	0.00447150733589612
ARSG	122.476514288	0.0356175282743574	0.136544571440788	0.26084909783325	0.794208880140553	0.904636519719399
ARSH	0	NA	NA	NA	NA	NA
ARSI	47.8788733967169	-0.477921604138265	0.202400782372942	-2.36126362030386	0.01821277865942	0.0729378233869782
ARSJ	61.1179707181904	-0.855379853460211	0.227622329520273	-3.75789078014873	0.000171351638898149	0.00258859871791768
ARSK	137.040444054001	-0.20012650920995	0.0867786938124876	-2.30617102444969	0.0211010779528043	0.0808983941567426
ART1	0.649218612320481	0.516670176638354	0.434777413102785	1.18835560695562	0.234693338412467	0.430406790274612
ART3	42.5367956093751	-0.961193053915864	0.262320085319226	-3.66419922723858	0.00024811360877409	0.00339363669177628
ART4	0.142351945635057	-0.355999304347914	1.32248058214134	-0.269190571986686	0.787783035053964	0.900449505654497
ART5	2.03825251803189	-0.00434381524791842	0.281254418727613	-0.0154444337890573	0.987677614608847	0.997426497855614
ARTN	11.5610608718789	-0.208048477371015	0.21369114602518	-0.973594279598743	0.330258027756207	0.533358500886323
ARV1	382.585301174299	-0.109236679004469	0.0662692050574961	-1.64837768779169	0.0992751916878988	0.241322303609123
ARVCF	1191.01218314582	0.146564106656709	0.0950747154278565	1.54156766073018	0.123178689214418	0.278935354239232
ARX	87.717619378384	-0.464036626200594	0.271170497473296	-1.71123566363001	0.0870376175644894	0.220895825819221
AS3MT	262.352883182402	0.221424839773689	0.141989568158837	1.5594444200717	0.118891229737844	0.272604992850938
ASAH1	4497.09729296488	-0.156627092548858	0.0852255843171827	-1.8377942938583	0.0660927227868207	0.182254794798525
ASAH2	3.91920197075439	0.492047110722994	0.229624590420263	2.14283282910789	0.0321265241914109	0.109409911057462
ASAH2B	8.12449099540958	0.463494398080681	0.23595216005633	1.96435751200595	0.0494886464421322	0.148772371134158
ASAM	10.9271432892416	0.0706308635077544	0.248644116957132	0.284064084733328	0.776361269904408	0.894158679415669
ASAP1	1818.09162724338	0.0745560706721599	0.0776489686948248	0.960168202171227	0.336970567519341	0.539444405061672
ASAP1IT1	0.00728324979225918	0.0518701634168751	2.90810867201686	0.0178363910248586	0.98576937353259	NA
ASAP2	855.469994733459	-0.0746366934355501	0.0830334385047262	-0.89887513728944	0.368719172434105	0.571307119472547
ASAP3	1267.36454493165	-0.204139000018022	0.137864724325113	-1.48071960407088	0.138681307734358	0.302503097705331
ASB1	1158.89590043202	0.379473009632872	0.0731395640682887	5.18834114568371	2.12175645375496e-07	1.92476592809751e-05
ASB10	0.00725788026781156	0.0518701634168751	2.90810867201686	0.0178363910248586	0.98576937353259	NA
ASB11	0.16772471063847	-0.954304692006904	2.90810867201686	-0.328153036779422	0.742795954617659	0.872922162392129
ASB12	1.39995921426542	0.00255999994901355	0.344199398102501	0.0074375491738983	0.994065749054948	0.997677886185515
ASB13	959.031304195684	0.245100999166107	0.0816859402860966	3.00052858922436	0.00269511452174878	0.0189858353024298
ASB14	12.770623568384	0.399059326437861	0.118557863008918	3.36594567673546	0.000762817293057019	0.00766684996080019
ASB15	0	NA	NA	NA	NA	NA
ASB16	12.9864960370019	0.214286402977356	0.135751913042125	1.57851479345902	0.114447392294193	0.266276520215782
ASB17	0.00717621444782399	-0.0343368001627826	2.90810867201686	-0.0118072617069599	0.990579387069352	NA
ASB18	0.00828179117675001	0.0518701634168751	2.90810867201686	0.0178363910248586	0.98576937353259	NA
ASB2	25.7777970198476	0.40758385218007	0.339406510944309	1.20087222559778	0.22980076960758	0.424420463309168
ASB3	929.742753582065	0.0751258322502661	0.0791417949348428	0.949256108129932	0.342490371107262	0.544526746918496
ASB4	5.3378355528827	0.521115551331829	0.222806760336033	2.33886777288935	0.0193422778428422	0.0762890438532902
ASB5	10.5217758580152	-1.29482857693848	0.341836467824984	-3.78785968968478	0.000151950614873235	0.00237901698717775
ASB6	950.139146808374	-0.00516987612543037	0.0512409734633735	-0.100893401822776	0.919635080963837	0.969954290698161
ASB7	347.219997243968	0.109900598266134	0.0451008251125908	2.43677577941814	0.0148188648770396	0.0636726058543055
ASB8	870.32526115801	0.0579301659536785	0.0398848070286923	1.45243691193002	0.14638015907591	0.31422238996158
ASB9	7.69868402162419	-0.34701898469391	0.176616079368314	-1.96482101706176	0.0494349567797233	0.148730825908886
ASCC1	950.535038183285	0.0814866140039483	0.0794396224212692	1.02576789164259	0.305001004103279	0.506598367303619
ASCC2	1004.90651800286	-0.014431492660511	0.0664280907237982	-0.217249848720112	0.828013638566423	0.924332561684241
ASCC3	948.949642051912	0.0103074835327924	0.0862398345131013	0.119521142300273	0.904862490961563	0.964040602057265
ASCL1	1475.60130183022	0.0395304104461853	0.129965598879132	0.304160568543592	0.761005564234603	0.883895079187264
ASCL2	8.20928754991967	-0.68165162182925	0.204192223294806	-3.33828395043774	0.000842975569271565	0.00820962342016525
ASCL3	0.0223509145037915	-0.0317632812962269	2.90810867201686	-0.0109223157999106	0.991285426125777	NA
ASCL4	0.597158248530264	-0.0870487311779104	0.485352374727149	-0.179351612788227	0.857661622655496	0.941281342003476
ASF1A	841.67358641969	0.118015205958899	0.0775347027539833	1.52209529110288	0.127985205723661	0.28667322889398
ASF1B	103.175719365268	-0.3918699950156	0.257269695064922	-1.52318754417116	0.127711791445735	0.286217856009028
ASFMR1	0.377492756950839	0.632774025925007	0.481149294501612	1.31513032058054	0.188466107991939	0.37234480564736
ASGR1	130.896787677189	0.248328026891203	0.144981014143479	1.71283135490726	0.0867435699207361	0.220383924348317
ASGR2	6.56701082583035	-0.972687621768359	0.244510091711001	-3.97810828568185	6.94657362963161e-05	0.00133533690713579
ASH1L	2700.21474299374	0.204371838261818	0.0780601731526419	2.6181320128791	0.00884125937364426	0.0440065481357344
ASH2L	1017.82783667336	0.0280754991762585	0.043204738468693	0.649824537107257	0.515805567403626	0.700227246946266
ASIP	8.16809991577888	-0.178851651786081	0.317077642530216	-0.564062638913549	0.572711503359013	0.747380232787667
ASL	290.507883567625	-0.140989621037327	0.101376395280758	-1.39075393879277	0.164300055037222	0.33964888499987
ASMT	0.613327233331833	-0.648717875258673	0.498215639960209	-1.30208251854656	0.192888178439615	0.378054292544324
ASMTL	1163.88739922356	0.0321401773307298	0.0952914351130651	0.337282960347852	0.735903603600254	0.868202989176737
ASNA1	1854.18179732194	-0.0297382628689896	0.0629718600750721	-0.472246854921182	0.636750599254973	0.796250191892191
ASNS	912.7528185292	0.0931760821728517	0.101546327478752	0.917572151413825	0.358842903117563	0.561442912165508
ASNSD1	1098.44800114138	0.00803909528796024	0.0450706090811217	0.178366688444144	0.858435008549861	0.941706274108869
ASPA	170.114398297625	-0.651151940944968	0.194624801979724	-3.34567811667088	0.000820816212839054	0.00804556400148281
ASPDH	74.2447426317076	-0.101374901853343	0.224004304838668	-0.452557828861167	0.650867171073011	0.806707378466087
ASPG	0.7495176662204	0.475368789490816	0.542829584334353	0.875723805793929	0.381180200457062	0.583143645252145
ASPH	2888.5078634976	0.0223146834560583	0.0845435353132011	0.263943107812927	0.791823757854037	0.902762073576375
ASPHD1	656.636990478945	0.158823014010277	0.188738952017774	0.841495686567764	0.400070300475157	0.601780133349041
ASPHD2	233.066675090832	-0.0189345844982773	0.152425407374236	-0.124221970762322	0.901139526817763	0.962567854735326
ASPM	117.324576397323	-0.308305825352807	0.320984756804083	-0.96049989545449	0.336803683579357	0.53934760890531
ASPN	18.5899975418851	-0.452126127650059	0.235843130721805	-1.9170629488606	0.0552299349690763	0.161059750478684
ASPRV1	138.968712004904	-0.0285017940206242	0.0873223193024889	-0.326397583668072	0.744123565469775	0.873788809279728
ASPSCR1	587.326397795994	0.101064654444742	0.105140070642449	0.961238220853347	0.33643240279057	0.538947512111241
ASRGL1	1336.01497416402	-0.0221821866458822	0.103210450301446	-0.214921905495953	0.82982820583591	0.925442978016111
ASS1	295.566103400196	0.107889663152171	0.231381817973687	0.466284101737156	0.641012157018441	0.799472366746413
ASTE1	156.12432297354	-0.103925096567061	0.0619076116916928	-1.67871274189384	0.0932080414490056	0.231035094435481
ASTL	0.28822239067123	0.529239522241138	0.868444680849864	0.609410747640508	0.542252215767751	0.722560448228542
ASTN1	4683.77427689317	0.240644976595228	0.0900961057798954	2.67098088771032	0.00756299529016776	0.0391389236129319
ASTN2	2063.94868965048	0.184646517631074	0.116709483769221	1.58210379883259	0.113625876549036	0.264898018570982
ASXL1	1725.33999401022	0.0909289441828313	0.0576401083882207	1.57752902840505	0.11467384818338	0.266635787722281
ASXL2	404.7465513291	0.411668789105842	0.142383784594198	2.89126174219292	0.00383698408551807	0.0242759752090931
ASXL3	173.925493249155	0.375257461608627	0.151408739318116	2.47843990577186	0.0131958337966259	0.0587165424958788
ASZ1	0	NA	NA	NA	NA	NA
ATAD1	1124.74283800084	0.28932468423238	0.0844568319925915	3.42571083246124	0.000613192827632702	0.00650673536018967
ATAD2	514.435848910026	0.0434969721446775	0.124897975703761	0.348260025029113	0.727644912309443	0.86247337136992
ATAD2B	284.550748057739	0.21146857899121	0.0806736080493417	2.6212857476496	0.00875988043998173	0.0436955114345827
ATAD3A	693.303280984734	-0.00674374817216201	0.0991357036736722	-0.0680254229531734	0.945765396565404	0.980962584286479
ATAD3B	300.885845971652	0.0925589877517851	0.136846859639981	0.676369103356049	0.498806328602235	0.68549754322835
ATAD3C	37.4209815585039	-0.987956579105317	0.22888070454181	-4.31646949480989	1.58544579771048e-05	0.000462780125117195
ATAD5	63.2114385772113	0.10009262806807	0.16017043320743	0.624913263101717	0.532027986969488	0.714337221712062
ATCAY	4692.48151133436	0.485308149685835	0.181642255564068	2.67178002265371	0.0075450091429187	0.0391005150374835
ATE1	220.070484042559	0.294635948850013	0.120501163548059	2.44508799894289	0.0144816802549567	0.0626766167424295
ATF1	205.697408922683	0.154015304311916	0.0588549466994521	2.61686252301627	0.00887420746989477	0.0441304425756774
ATF2	519.240613798619	0.206855066973173	0.105123948923016	1.96772542405781	0.0490996388981509	0.148106461176812
ATF3	359.894508105205	-0.47793147375208	0.206884105653699	-2.31014109199904	0.0208803441014374	0.0803016724732339
ATF4	4713.72278123954	-0.0719662126762171	0.0705193183445571	-1.02051770161178	0.307482998383501	0.509294743638288
ATF5	420.464859082334	-0.104795106710176	0.125285303434192	-0.836451713310659	0.402900830593312	0.60392107867282
ATF6	1032.41268933421	0.0687943347363044	0.0715561200412456	0.961403925990547	0.336349111043362	0.538947512111241
ATF6B	1778.24571057936	0.0930478685960974	0.0477441234448192	1.94888631066059	0.051309003233178	0.152607588208485
ATF7	1148.70583014068	0.0404135882462725	0.068094514935187	0.593492563751113	0.552851558134172	0.732244018367513
ATF7IP	1114.55401450359	0.228707911638863	0.130291713565845	1.75535270340336	0.0791989967808256	0.206612256568138
ATF7IP2	27.8345864112911	-0.269483837101035	0.168299721220111	-1.6012138056283	0.109329572104837	0.258199727076585
ATG10	62.3553657324527	-0.14436350442129	0.0782075793654376	-1.84590170917742	0.0649064784658228	0.180056856616477
ATG12	597.134047343254	0.0548083405076544	0.0462455517871099	1.18515918590318	0.235954513663336	0.432034652206758
ATG16L1	439.023377080961	0.0996423687445017	0.0608462217250218	1.63760979596742	0.101503118263782	0.245512574381068
ATG16L2	459.637134771299	0.249100134323368	0.108857342037659	2.28831725688462	0.0221190522692208	0.0836744033716681
ATG2A	1106.46929270711	0.164405652304745	0.0590552411461172	2.78392991229965	0.00537046377136841	0.0310774867269993
ATG2B	909.306506829708	0.144543740040742	0.069286986458419	2.08616000534944	0.0369641317251106	0.121117577566747
ATG3	894.586253472233	-0.154831773573898	0.0487639122131213	-3.17513026635784	0.00149769249666042	0.0124364014607057
ATG4A	173.792332440678	-0.122632515152311	0.0582928175182821	-2.10373285034388	0.0354017572020024	0.117493708533045
ATG4B	1422.97017788236	0.0776141172089595	0.0742917828018079	1.04472007915081	0.296152361874924	0.497390909308424
ATG4C	268.210923998102	-0.500392543125203	0.0868140798743108	-5.76395607543926	8.21648076367498e-09	1.55157339808744e-06
ATG4D	366.895005767618	0.0387064224794822	0.0816717091180673	0.473926931338329	0.635552013612225	0.795534565143142
ATG5	537.48178911558	-0.0056273079906251	0.0450321247662661	-0.124962080288971	0.900553570512321	0.962452778417733
ATG7	757.640646754333	-0.0394433268452088	0.0558406280805441	-0.706355358115172	0.479967175340506	0.670461393935039
ATG9A	2344.73890229121	0.0203300964621037	0.0536277641307651	0.379096477200338	0.704616222195189	0.846509205916916
ATG9B	22.6694183206327	-0.100193863404118	0.210738326050076	-0.47544205784528	0.634471923119736	0.794958524661735
ATHL1	322.243924066457	0.124307542916656	0.174239140739935	0.713430647033519	0.475579314385574	0.66669727990451
ATIC	1388.22841679816	0.0114031866766767	0.0780558313948853	0.146090131549402	0.883850236719245	0.955172371822668
ATL1	920.77872480637	0.0909528507503299	0.136491420214735	0.666363135552683	0.505179019530882	0.690512071455683
ATL2	446.595896819879	0.041898455331724	0.066466519488902	0.630369329609923	0.528452972557168	0.711433289508555
ATL3	180.616744631404	-0.0553342295183998	0.143423347027532	-0.385810474132761	0.699637037533957	0.843244291161284
ATM	1528.33939245423	0.110374913032575	0.0839867401326866	1.31419451282665	0.188780754591615	0.372767460997912
ATMIN	1819.14047525571	0.0390158726824946	0.0478352813020603	0.815629627766277	0.414711998805648	0.613923706095298
ATN1	9162.73258696071	0.171466658594027	0.0611015490753947	2.80625714386473	0.00501206774752063	0.0296116632799139
ATOH1	0.0221447569057454	0.0544436822834309	2.90810867201686	0.0187213369319079	0.985063406826786	NA
ATOH7	12.7559870242676	0.0684802552648023	0.22845425776933	0.299754777754883	0.76436421205343	0.886465131808033
ATOH8	1717.2827514947	0.372101173302947	0.187106672710154	1.98871140143338	0.0467330668069727	0.143125551746598
ATOX1	755.930638076624	-0.352643824903014	0.0906975984163345	-3.8881274814384	0.000101020567162635	0.00179069599225261
ATP10A	482.324498267379	0.327186569687182	0.120529174572255	2.71458400713628	0.00663590675887675	0.0358866424546386
ATP10B	288.732792579868	-0.378738125471379	0.19299719153664	-1.96240226324473	0.0497156694840238	0.149235714431686
ATP10D	384.771682669476	-0.0676815901004704	0.0998730594473779	-0.677676146850504	0.497977053637556	0.684612090826581
ATP11A	1258.61670614248	-0.148024163139141	0.099744659470668	-1.48403096391011	0.13780070626253	0.301292517733269
ATP11B	481.263427569831	-0.030428308587119	0.0634145017104414	-0.479832022114727	0.631346841051897	0.792302592403826
ATP11C	228.882411268843	0.00196917600739316	0.0790584815964205	0.0249078399639075	0.980128473788531	0.994081313000417
ATP12A	0.784446068365351	-0.24139762539492	0.476180230669355	-0.506945920572118	0.612192764100304	0.777679797668878
ATP13A1	1602.70173936318	0.11993527113658	0.0753792972115949	1.5910903334627	0.111589247666322	0.26175219403699
ATP13A2	2044.48392475788	0.0507551364892312	0.106315615309015	0.477400580730378	0.633076900756498	0.793748043726271
ATP13A3	1014.86260375239	0.0359357209647371	0.0693883092742323	0.51789301887605	0.604532913078057	0.771928836862068
ATP13A4	760.089530170884	0.188600828757248	0.145672538360251	1.29469034369975	0.195427072391397	0.381173419232208
ATP13A5	51.445113720182	-0.51289070837967	0.244286719567469	-2.09954396738303	0.0357689762480033	0.118330474516544
ATP1A1	7956.99002262775	-0.138359011582212	0.133811776139067	-1.03398232632694	0.301144425640159	0.502840272570314
ATP1A2	26104.8803681362	-0.140551070395877	0.198611058214571	-0.707669913545453	0.479150265291754	0.669572967566956
ATP1A3	7150.52646529866	0.401106720423948	0.177320803213448	2.26203983489247	0.0236949422552359	0.087542144415132
ATP1A4	6.91816417941265	0.414117238218787	0.288687488379469	1.43448280541499	0.151434532448729	0.321740259858646
ATP1B1	4153.8881026271	-0.143237528700079	0.197621188973782	-0.724808556430058	0.468569485818876	0.660937086011722
ATP1B2	14885.9739996729	-0.0862564731224314	0.102200490284278	-0.843992752701112	0.3986734554246	0.600508787733001
ATP1B3	1454.76506548678	-0.138980432221208	0.0587595591311159	-2.36523953338533	0.0180184127786269	0.0725203886214156
ATP1B4	1.03918754054718	-0.993676296930672	0.655240781687723	-1.51650557276247	0.129391562267892	0.288739931427664
ATP2A1	15.7101751031643	0.340978379574572	0.169516251504923	2.01147899713126	0.0442748865854947	0.137821875719288
ATP2A2	8335.97913412403	0.117305867705584	0.0754599334403835	1.55454507256172	0.120054454117602	0.274422891292038
ATP2A3	70.1259853371987	-0.214407115988343	0.203475265032449	-1.05372569955444	0.292008519264402	0.493516079517047
ATP2B1	1733.92502348673	0.0494155278444064	0.197744118173005	0.249896322080099	0.802667527565187	0.90984719252244
ATP2B2	2544.68776405448	0.29674701599452	0.199438133308862	1.48791512972576	0.136773277123711	0.299932014036189
ATP2B3	377.144803978274	0.406181174756264	0.321223305477573	1.26448227083767	0.206056980218898	0.394587176731264
ATP2B4	5596.97595447461	-0.167730233836246	0.112412664068599	-1.49209375319038	0.135674569287601	0.298208435717849
ATP2C1	2524.50640836931	0.0159082198550756	0.0506695114153014	0.313960395723721	0.753551118568766	0.879405042813842
ATP2C2	42.4081483018405	0.0818558133620219	0.227761883959096	0.359392063057937	0.719301811429053	0.856497289817143
ATP4A	0.74038459845008	1.06487199264493	0.914535742430214	1.16438531950127	0.244267894223757	0.441619934594065
ATP4B	0.190698280197272	-0.520694352950437	1.17035662233165	-0.444902299875981	0.656390360519564	0.810404964425582
ATP5A1	9965.02766759926	0.0177527015019071	0.0589624043722115	0.301085101445996	0.763349601548751	0.885691794866177
ATP5B	10652.9855471322	-0.017861882716648	0.0693939954020248	-0.257398102143673	0.796871467814018	0.906312701590387
ATP5C1	2398.8221835796	-0.0248754507138863	0.0726205014575966	-0.342540332476376	0.73194429675193	0.865462983559595
ATP5D	1477.83258592028	-0.281882346310464	0.10763637067847	-2.61883919472256	0.00882295274568403	0.0439390644541519
ATP5E	3083.48003829167	-0.29761188593081	0.0801596617291161	-3.71273879543717	0.000205028459723623	0.00295733178148509
ATP5EP2	33.8215898778839	-0.390791059478364	0.150493826860868	-2.59672484665868	0.00941172839769507	0.0460898242200966
ATP5F1	2491.52567597225	-0.30111477481348	0.0599824660873971	-5.02004659786315	5.16589464443628e-07	3.62121387461885e-05
ATP5G1	965.194867850919	-0.0701769229701266	0.0924577464490216	-0.759016152408819	0.447842894492543	0.642912156192615
ATP5G2	4438.87359324011	-0.00293597312092107	0.0969623528122181	-0.0302795160778227	0.975844132883461	0.992251182590183
ATP5G3	2062.21216453822	-0.16465566302549	0.0831271197439865	-1.98076949535355	0.0476171291941397	0.145245194143193
ATP5H	1645.6488306466	-0.13671380228349	0.0849649248460624	-1.60906165139538	0.107602861526638	0.255163833343409
ATP5I	1392.45081886853	-0.184125077798241	0.0920322160445623	-2.00065896173886	0.0454291548076149	0.140397039765012
ATP5J	1592.69543618113	-0.0706385569958397	0.0700485783111899	-1.00842242196592	0.313251713293409	0.515112100505001
ATP5J2	1513.34333249176	-0.0864491906212959	0.0985516845900429	-0.877196477979131	0.380379928769983	0.582295225158635
ATP5L	2182.91590737031	-0.111847312150362	0.0927638738083893	-1.20572058451754	0.227925245306671	0.422051689978512
ATP5L2	0.345444605634671	-0.364361874155893	0.558111809211743	-0.652847454832581	0.513854626760216	0.698343455255163
ATP5O	2745.95836898112	-0.06750057616725	0.0851010216686441	-0.793181736760758	0.427671946489285	0.6253553288346
ATP5S	199.471510314264	0.136093347959903	0.0647321837730928	2.10240625338633	0.0355177038775693	0.117772913090539
ATP5SL	628.715325690952	-0.253866236154422	0.0665148052132707	-3.81668765834064	0.000135255212840972	0.00220143620829818
ATP6AP1	3893.23825315378	-0.0368007812038464	0.0598000266159218	-0.615397405091592	0.538292304679482	0.719580820712996
ATP6AP1L	75.5608978859605	0.152361450312792	0.0917830382853064	1.66001750605791	0.096910930843035	0.237069885813775
ATP6AP2	3408.31261093269	-0.0941920683797645	0.0573854593523721	-1.64139260089186	0.100715944811537	0.24402320956825
ATP6V0A1	4644.36452370591	0.171155311837618	0.0838850931516019	2.04035431573398	0.0413150485743746	0.131257732002983
ATP6V0A2	541.126764360917	0.0618368273233366	0.0694180141512572	0.890789344515075	0.373042192632558	0.575293833804925
ATP6V0A4	3.72381943366702	-0.0781463965112591	0.400259354980894	-0.195239400500681	0.845205535381617	0.934800111730467
ATP6V0B	1973.85125369925	-0.190789580357269	0.0839619491893692	-2.2723338631284	0.0230663529905485	0.0860443314741162
ATP6V0C	4048.04974813599	0.103998001508038	0.0916907389734146	1.13422579720066	0.256699845557835	0.455289183620212
ATP6V0D1	2759.86471690476	0.0811065174711061	0.0758399336184998	1.06944341326957	0.284869914062329	0.485746119012021
ATP6V0D2	1.30853458375201	-0.955368661724837	0.662372062049116	-1.44234444123338	0.149205228895702	0.318513319407529
ATP6V0E1	2191.27720977954	-0.222694964182626	0.0834796853223223	-2.66765457156171	0.00763827447067227	0.0394182675276801
ATP6V0E2	7422.1343849862	0.0427220391912301	0.0736105514650021	0.580379284504371	0.561658871678696	0.739211939356087
ATP6V1A	2749.20371962957	0.090658711496487	0.106645854791005	0.850091282724035	0.395274337778983	0.597491141334693
ATP6V1B1	60.3851733167902	0.260075194396015	0.189016406663351	1.37593978738166	0.168840275769264	0.345828239445048
ATP6V1B2	4179.17656075281	0.0908852865806469	0.116575483123639	0.779626076987861	0.435611002112335	0.632069719702907
ATP6V1C1	2164.60283371264	0.113436379204983	0.0955785778769336	1.18683895204052	0.235291151123424	0.431118618088127
ATP6V1C2	29.3954075816987	-0.0896138043501074	0.0847163204119022	-1.05781039490848	0.290141892764232	0.491925411589087
ATP6V1D	1518.81842779117	-0.0589435641149991	0.0834954397182157	-0.705949502319223	0.480219541470702	0.670712666751457
ATP6V1E1	2931.36024660322	-0.0750498012290643	0.0984180830490961	-0.762561095521699	0.445725193899039	0.641075620277893
ATP6V1E2	79.6745080205162	0.0282758507609882	0.1102370761758	0.256500369402899	0.797564495236474	0.906672925170231
ATP6V1F	2270.04455734511	-0.0828745367129262	0.0820386512201782	-1.01018892290787	0.312404785298092	0.514127430567051
ATP6V1G1	1638.09111617997	-0.0583050453309562	0.0473587306232871	-1.23113615089773	0.218271946707134	0.409877285211793
ATP6V1G2	2797.93742385438	0.343966191962662	0.149118128481855	2.30666918546069	0.0210732693567977	0.08082526895687
ATP6V1G3	0	NA	NA	NA	NA	NA
ATP6V1H	1522.98366147301	0.0284326405954021	0.102515853345326	0.277348718930586	0.781512353906398	0.89651602406672
ATP7A	206.288758924552	-0.0787668313965063	0.0757405168781187	-1.03995634890184	0.298360181161005	0.499769506930264
ATP7B	159.908433429966	0.430773527603061	0.0890252446270368	4.83877948786041	1.30638891059995e-06	7.06901554957971e-05
ATP8A1	2398.82758740317	0.139745980920693	0.137676530306956	1.0150312519434	0.31009093047511	0.511730226446619
ATP8A2	119.666858902441	0.649507706190915	0.323783783304855	2.00599208385732	0.0448570925930244	0.139119382524972
ATP8B1	34.8272858105337	-0.420418622919775	0.181909762221781	-2.31113832366627	0.0208252157568489	0.0801562900990527
ATP8B2	711.744050710843	0.0687209349357722	0.0608047369221433	1.13019048209624	0.258395969466982	0.456803237390847
ATP8B3	21.5963952349584	-0.107224518356968	0.139237504155395	-0.770083599295924	0.441250304056036	0.636750337296054
ATP8B4	136.160598884824	-0.395948874085475	0.165492925435049	-2.39254259990027	0.0167320855836544	0.0689937557511383
ATP8B5P	28.7940823027856	-0.236093852635531	0.114015326788499	-2.07072030827478	0.0383849412604444	0.124535715807466
ATP9A	8678.9198844103	0.400507167050123	0.104730268798683	3.82417778206982	0.000131209216076953	0.00215262212120575
ATP9B	461.087867903755	0.0630196929362784	0.0517068980171904	1.21878695788958	0.222925062882594	0.415872098155775
ATPAF1	1880.85312298076	-0.244936830685677	0.0819359379952644	-2.98936994777351	0.00279553427455767	0.0195149593681495
ATPAF2	320.94316612029	-0.00561792808656978	0.056668352956426	-0.0991369572870694	0.92102952893541	0.970438996024038
ATPBD4	135.421952326834	-0.0793049537492733	0.0786887967904126	-1.00783030093219	0.3135359366313	0.515367009780844
ATPIF1	1339.22370385884	-0.110029089288822	0.0820830031306086	-1.34046130249092	0.180095417173795	0.360697596343967
ATR	430.635123104478	-0.0749679588033001	0.0649290957280633	-1.15461270425329	0.248249061852816	0.445837113131939
ATRIP	201.267112723583	0.111502446562492	0.0881276353463213	1.26523815287127	0.20578596951777	0.394272197111072
ATRN	2674.3474683648	0.0874588867569615	0.0603728363766041	1.44864631191742	0.147436380817309	0.315793711042259
ATRNL1	921.800182955653	0.39755596560019	0.189341948108269	2.09967188767309	0.0357577141913078	0.118314367749748
ATRX	1631.12955504796	0.0622293095425096	0.138519806244813	0.449244849740324	0.653255037109238	0.808141088221865
ATXN1	1344.99975317696	0.0689897278632273	0.0685082917135976	1.00702741431128	0.313921600315708	0.515798023212509
ATXN10	3131.75166504742	0.0413573588040206	0.0519641642635802	0.795882304471247	0.426100447422418	0.624092986149527
ATXN1L	1141.67340948716	0.108694170010089	0.0585948077414261	1.85501368124198	0.063594272908189	0.177598578433068
ATXN2	1114.26082885331	-0.000955243518459545	0.0497106901081233	-0.0192160582840802	0.984668747309914	0.99664623028195
ATXN2L	2612.38404177281	0.120842338847195	0.0505351722759279	2.39125213994288	0.0167910171248057	0.0691597068577017
ATXN3	273.44312015399	0.132347363803876	0.0562300022587887	2.3536787922357	0.0185886660300503	0.0741063880982575
ATXN3L	0	NA	NA	NA	NA	NA
ATXN7	429.219454968132	0.182846038390272	0.058633565258415	3.11845335661266	0.00181802915677994	0.0141899821068619
ATXN7L1	173.555020207726	0.177635786394351	0.0876871173575648	2.02579115093953	0.0427861911308288	0.134435713799342
ATXN7L2	283.697011147879	0.188148691096129	0.115832836981241	1.62431220713863	0.104309193268154	0.250065455551114
ATXN7L3	1630.57732728924	0.0472499818986711	0.108659213846496	0.434845607896831	0.663674497610491	0.815751876513001
ATXN7L3B	3773.41145869569	0.168491498415222	0.0656787428164681	2.56538860504764	0.0103060307803527	0.0490417602523034
ATXN8OS	0.0317640074588267	-0.0735800036527778	2.90810867201686	-0.0253016692122952	0.97981434251969	NA
AUH	188.324061275249	-0.0496082336503981	0.0866956857847432	-0.572211099103252	0.567178969026959	0.743357932068903
AUP1	2091.036208078	0.00573899637507221	0.0688636138837903	0.0833385884272203	0.933582317871029	0.975545279108709
AURKA	79.9343700520928	-0.431145033843708	0.1843927773883	-2.33818829538962	0.0193774824222221	0.0763465381532131
AURKAIP1	1248.59806463077	-0.28701525092373	0.0832166175153009	-3.44901366449984	0.000562638229502607	0.00609157396033789
AURKAPS1	3.36724712385956	-0.0673407292242958	0.200419802677211	-0.335998381022021	0.736872087333272	0.868991401515901
AURKB	63.8346448200879	-0.490204053732094	0.324793350254101	-1.50927983392697	0.131227285939131	0.291395746771006
AURKC	18.3229022489734	-0.045673792369734	0.216159425327678	-0.211296788472197	0.83265568878322	0.926864732428408
AUTS2	1165.63683897299	-0.0875951318248311	0.106329991600333	-0.823804558868756	0.410050616826516	0.610102383862522
AVEN	124.886509240513	-0.0491739175292902	0.0697978650298137	-0.704518934902749	0.481109662456185	0.671550415855647
AVIL	57.832100823426	-0.228838968358784	0.211516266754359	-1.08189772763219	0.27929797470497	0.479559131554108
AVL9	298.320700320147	0.359208960686818	0.115843058763192	3.10082420579999	0.00192982823828208	0.0148490720896699
AVP	0.0217623455027154	0.0544436822834308	2.90810867201686	0.0187213369319078	0.985063406826786	NA
AVPI1	203.674381148627	-0.0523639957746342	0.116863934881515	-0.44807661001424	0.65409790797653	0.808923809476988
AVPR1A	4.78317491732927	0.310324668086089	0.252155956184403	1.230685456659	0.218440529519138	0.410009848867221
AVPR1B	0.0691393808780755	0.148377341795126	1.90952920911871	0.0777036251064237	0.938063810409618	0.977438194456965
AVPR2	0.906673345962762	0.440249101802351	0.390177238883803	1.1283310709302	0.259180126169083	0.45744830672959
AWAT1	0.0147323126714269	0.0962604046399822	2.90810867201686	0.0331006903442926	0.973594292237776	NA
AWAT2	0.328449154792152	0.236519522745617	0.596952457450748	0.396211657718373	0.691948891950132	0.838224815125313
AXIN1	855.450208471616	0.122293421685443	0.0624880298053233	1.95706957102727	0.0503392894018732	0.150592328403089
AXIN2	552.081635257898	0.0913249945817987	0.0941832351189348	0.969652342760082	0.332219812941747	0.535591938174054
AXL	1328.83366238918	-0.15171695889544	0.111857147901328	-1.35634567608744	0.174989208955156	0.353956749472523
AZGP1	449.306292206938	-0.511404507525856	0.299775847010027	-1.70595634246928	0.0880162083137811	0.221989831923959
AZI1	470.112631142571	0.157838121840545	0.114277083930467	1.38118786734691	0.167221204237435	0.343734893157178
AZI2	831.942401393765	0.0375861075328822	0.0428200862795686	0.877768141042169	0.380069557008472	0.582008044848885
AZIN1	4752.82135684466	0.147014869308377	0.0627326808556537	2.34351325821152	0.0191030832802421	0.0755711114117489
AZU1	3.64413820534382	1.24615884229899	0.326347805751492	3.8184992218024	0.000134266007942051	0.0021911170572977
B2M	21509.6149553341	-0.365984137100667	0.13717004357276	-2.66810542278887	0.0076280318831918	0.0394093685176849
B3GALNT1	633.915471933974	-0.14633972098682	0.129272454695256	-1.13202554505365	0.257623694944035	0.456069654852187
B3GALNT2	290.230048609329	-0.0814731166519193	0.0729257314076668	-1.11720671262755	0.263905951149193	0.462033792815904
B3GALT1	36.4230434207021	0.104698497786278	0.219496063509075	0.476994876866889	0.633365769756762	0.794056428095565
B3GALT2	346.017366282287	0.171339329531275	0.128294039813974	1.33552057273835	0.181706026579136	0.36325502083542
B3GALT4	118.408719201811	-0.207630713397964	0.116558365515866	-1.78134544422469	0.0748560348005296	0.198778272351643
B3GALT5	11.9020952278506	0.233154932419035	0.21825201151647	1.0682830861398	0.285392835681361	0.4864136873383
B3GALT6	650.429667546753	-0.0371663214318208	0.109644705220772	-0.338970508033065	0.734631947458777	0.867366263855565
B3GALTL	607.156616784855	-0.329444230096974	0.116934940016509	-2.81732927772025	0.00484248514122187	0.0288336647437104
B3GAT1	4341.89899950386	0.117944230627778	0.0944420582730787	1.24885281816648	0.211718911274417	0.401935799348007
B3GAT2	740.909338315936	0.266244268983885	0.208780637410064	1.27523448671611	0.20222625817564	0.389914475286352
B3GAT3	1118.35408128313	-0.0607612639231252	0.0886812082630831	-0.685165043566726	0.49323977962427	0.681197948500576
B3GNT1	4033.39243024759	0.0902079225117065	0.0867538867818036	1.03981418998079	0.298426235224773	0.499789675028928
B3GNT2	226.275972403667	-0.0773110798613959	0.0887147289595237	-0.87145709363176	0.383504623549578	0.585379129281465
B3GNT3	0.365996599592819	-1.6511490554826	1.16812825575796	-1.41349979965275	0.15750882024325	0.330745288485372
B3GNT4	17.7488898632181	0.4979520948248	0.315750921312578	1.57704082938163	0.114786130675436	0.266745097058861
B3GNT5	209.191527243534	-0.565031132917329	0.179892878616459	-3.14093107666594	0.00168411660615953	0.0134860501573294
B3GNT6	0.313476988715296	-0.19709293589836	0.51106736213313	-0.385649623712459	0.699756176390887	0.843298241748486
B3GNT7	77.5381749311784	-1.37546711649365	0.232843669395995	-5.90725579983195	3.47853408751063e-09	7.82551443364025e-07
B3GNT8	5.45621093267035	-0.460074536958106	0.236516838948447	-1.94520837925788	0.0517499037625285	0.153479318637564
B3GNT9	461.320338368974	-0.236885341944008	0.14775312764461	-1.6032509478499	0.108879261374317	0.257333283651738
B3GNTL1	86.8360163922609	0.107452739260449	0.117531610871915	0.914245439701748	0.360587892470978	0.563173224581646
B4GALNT1	652.416618718797	0.539858227652024	0.172734007604426	3.12537313954031	0.0017757964648053	0.0139722159636246
B4GALNT2	0	NA	NA	NA	NA	NA
B4GALNT3	29.5543509370626	0.454758489756329	0.237037930729246	1.91850514538862	0.0550469903185807	0.160678170794267
B4GALNT4	1801.19885135353	0.22081625481254	0.124724479758828	1.77043235810258	0.0766551433126071	0.201961856797139
B4GALT1	490.329417966201	-0.251831612689507	0.116050320132375	-2.17002083580856	0.0300052675515104	0.104082002119635
B4GALT2	1432.04019923854	-0.0250927514309708	0.0811681239812709	-0.309145391074467	0.757210932044662	0.881816468971022
B4GALT3	637.789263789341	0.0336753081030882	0.0626398312070262	0.53760215272277	0.590851743717963	0.761653829008403
B4GALT4	487.545408389161	-0.0450664580622337	0.0701150012424405	-0.642750584948362	0.520385951943423	0.704275444395567
B4GALT5	2021.58520669374	-0.122571711779221	0.0804949436948477	-1.52272560428	0.12782736938168	0.286359353934174
B4GALT6	325.392936239568	0.272730219684826	0.166439223056278	1.63861747655844	0.101292950287013	0.245132383681374
B4GALT7	508.5190229484	0.0641575720473488	0.0777238321751785	0.825455593887171	0.409112983574058	0.609437726315826
B9D1	181.75148204187	-0.0359421021113236	0.0882976725680037	-0.40705605330245	0.683966819595521	0.832390111124802
B9D2	75.6574645792463	-0.31673453414798	0.119623022309898	-2.64777237718873	0.00810240596855352	0.0412952698579045
BAALC	12684.5155270537	-0.00242400178755265	0.105071580977202	-0.0230700039440597	0.981594432700615	0.9949275151472
BAAT	9.84424526163852	-0.137737290616287	0.186823234005131	-0.73725996313983	0.4609642745889	0.653986880216359
BACE1	3540.53786377433	-0.188592238930208	0.0664381571991893	-2.83861333427396	0.00453100255949249	0.0274740279705007
BACE2	130.240868142673	-0.529058028709472	0.124877024428767	-4.23663224784205	2.2689730342219e-05	0.000589722733347928
BACH1	646.719566604313	0.00965918421385529	0.0802296323216284	0.120394222612576	0.904170867801687	0.963692108479987
BACH2	252.868009871123	0.102026388894082	0.100973531445622	1.01042706374024	0.312290726993889	0.514127430567051
BAD	1366.90781031948	-0.035272278188146	0.104041506486389	-0.339021217390392	0.734593746523232	0.867366263855565
BAG1	1470.0076277255	-0.0231896145015143	0.0737818104224668	-0.314299884602086	0.753293285860215	0.87935693863175
BAG2	129.331120633264	0.13575853934186	0.0970441828354579	1.39893536505988	0.161832366299679	0.336464416441058
BAG3	1609.40980043843	-0.0536922813065774	0.149861268637382	-0.358279906441311	0.720133853726379	0.857028752222531
BAG4	165.645068384284	0.270762847635956	0.135007328146514	2.00554185726953	0.0449051506157301	0.139197356065421
BAG5	1102.94387727825	0.0148174612280964	0.0554877569554393	0.267040191226253	0.78943821621209	0.901644363958584
BAGE	0.0701394610529857	0.451382334424834	2.90810867201686	0.155215084899763	0.876651756380227	0.951737498742959
BAGE2	4.72199497545621	0.529972036278973	0.227978171693727	2.32466131446547	0.0200900774034983	0.0782709415640293
BAHCC1	1118.51676148279	0.121012160696305	0.0995981800145172	1.21500373479381	0.224364666930848	0.417886350211337
BAHD1	853.492299591638	0.154584166060503	0.0464636719215223	3.32698987547944	0.000877895630734465	0.00847487560895775
BAI1	3936.34348875492	0.413224451412732	0.192138862350727	2.15065524151194	0.0315034216186661	0.107783753092075
BAI2	3448.34826074585	0.128449112416432	0.10957616830789	1.17223584653474	0.24110238022625	0.437993584810738
BAI3	1263.70671327549	0.497292897685829	0.102498551510522	4.85170658860267	1.22403618195074e-06	6.75747960248963e-05
BAIAP2	1633.51486285653	0.0998333476831479	0.118555379455395	0.842081971663793	0.399742071778925	0.601433071572422
BAIAP2L1	12.0427072999413	0.00346115201377322	0.142030915245571	0.0243690045071448	0.980558271800457	0.994203998353017
BAIAP2L2	48.3907057570246	0.394173740287814	0.164913631270081	2.39018289302156	0.0168399844683669	0.069268893658946
BAIAP3	1692.38285129029	0.0618943149909595	0.191598807602968	0.323041232695024	0.74666401550446	0.875428552390112
BAK1	211.533945092089	-0.0851719526920418	0.0586638539460603	-1.45186425648671	0.146539352858435	0.31430890866924
BAMBI	319.422206056679	-0.268611853435182	0.122721432923258	-2.18879332677899	0.0286118649851156	0.100758427541043
BANF1	2417.760617548	-0.00935635609520565	0.089558219139054	-0.10447233302706	0.916794523158541	0.969330940157228
BANF2	0.0222016585834116	-0.117970244875885	2.90810867201686	-0.0405659685317292	0.967641914990084	NA
BANK1	10.6541952704716	-1.59792316175792	0.303943303405616	-5.2573066879696	1.46180422098205e-07	1.44663897933122e-05
BANP	232.778684835353	0.0208789585498732	0.0676441083233343	0.308658936711431	0.757580983274666	0.882025396444226
BAP1	2658.30815645359	0.181248985217012	0.0700273443373566	2.58826015654464	0.00964620967121527	0.0468906635606803
BARD1	89.2230129160591	0.122708961997173	0.18976296690672	0.646643357223077	0.517862790246013	0.702041520496134
BARHL1	8.2620200196412	0.231846641740463	0.600721766368914	0.38594679720342	0.699536071407986	0.843205782769686
BARHL2	0.205470216802336	0.129722534786443	1.55018663194688	0.0836818819831549	0.933309362694783	0.975545279108709
BARX1	1.11728285295008	-0.554435269639082	0.620689564302928	-0.893256954080978	0.371719584240938	0.573913351589904
BARX2	7.97505806776481	-0.628952684556102	0.309749774486679	-2.03051861974205	0.0423038504705501	0.133383949897485
BASE	0	NA	NA	NA	NA	NA
BASP1	3048.27653161505	0.264668120252217	0.160413760229893	1.64990908431368	0.0989615324336699	0.240717944166337
BAT1	5090.00164872579	0.0959156905749354	0.0593577046783999	1.61589284987697	0.10611748179969	0.253068314199106
BAT2	9100.53830720535	0.120578365740026	0.0506142179387395	2.38230225913925	0.0172047692717173	0.0702230834014999
BAT2L1	7410.12690256757	0.197735371230883	0.0705545319409397	2.80258922837735	0.00506941910908966	0.0297824349310518
BAT2L2	3187.99217182876	0.10635908495091	0.0601838349597469	1.76723675089909	0.0771885873186356	0.203049324366549
BAT3	4548.87574538598	0.0896614139040163	0.0491951969302819	1.822564386338	0.0683693936783736	0.186626160015153
BAT4	614.193999827593	0.149143369209537	0.0860155056038068	1.73391260288001	0.0829335913657257	0.213666858111391
BAT5	1098.15386134086	-0.00402230051548575	0.0394618495279424	-0.10192883921058	0.918813158792253	0.969954290698161
BATF	11.5434096351366	-1.20234351658365	0.284733798092245	-4.22269335301783	2.41400153203754e-05	0.000620465449331761
BATF2	113.361438829465	-0.511506699476417	0.213945144915752	-2.3908310687669	0.0168102856045855	0.0692236638625856
BATF3	54.2638804609394	-0.675489260250201	0.18836956626774	-3.5859787418637	0.000335816315911274	0.004250763845591
BAX	631.729793545738	-0.308040155525599	0.104291848165892	-2.9536359834722	0.00314054211005259	0.0210575624234179
BAZ1A	516.390243655265	-0.0223169078042101	0.109541843462555	-0.203729525620398	0.838564867948522	0.930548569380458
BAZ1B	2485.26084563119	0.010865865791413	0.0611028040590287	0.177829249553196	0.858857075628152	0.942051379556059
BAZ2A	1879.07429775545	0.289750365938921	0.0664664800802932	4.35934572718302	1.30451880206387e-05	0.000403257592006808
BAZ2B	1114.19870957464	0.178552553197265	0.076432218745891	2.33609014793731	0.0194865436736309	0.0766294044250348
BBC3	124.856640559411	-0.15816028247429	0.121896759020119	-1.29749374590169	0.194461355607969	0.37990483300494
BBOX1	1179.66705565472	-0.121078828360623	0.149500389661833	-0.809889717575328	0.418003562051614	0.616934126619586
BBS1	1355.90701687759	0.0492669676304626	0.0689605055468806	0.714422947450262	0.47496568644026	0.666291312406266
BBS10	654.71840903638	0.125115053766195	0.0755639209565823	1.65575121277896	0.0977722114361989	0.238514704038795
BBS12	107.295575131087	-0.159935618941044	0.0860616709739585	-1.85838384417889	0.0631145248778708	0.17656801169915
BBS2	2866.52316436163	0.136767797147162	0.0810830468430783	1.68676193695399	0.0916491371391299	0.228179595304283
BBS4	434.210075516393	-0.117196303646258	0.0612511676252239	-1.91337256398677	0.0557003741413676	0.162004460474776
BBS5	321.421909687966	-0.159991743917218	0.0645402352754488	-2.47894578063428	0.013177133508567	0.0586756575335756
BBS7	309.905727345816	0.0104089706380798	0.0918534666225901	0.113321478446191	0.90977568958405	0.966604025229213
BBS9	365.13870639746	-0.126176950035704	0.0581358977880284	-2.17037931530296	0.0299781224680133	0.104046349286019
BBX	2027.25907664806	0.00240624629991939	0.0828096320016837	0.0290575654275394	0.976818679377599	0.992605384704021
BCAM	596.188898253182	-0.263559002412455	0.119992708526267	-2.19645848193152	0.0280591437253945	0.0992284566753586
BCAN	78382.9396606823	0.271938624679871	0.129037381836792	2.10744065641244	0.0350794005812229	0.116612068826318
BCAP29	1609.70730908036	-0.138342806047866	0.0771329079182061	-1.79356398950457	0.0728827885661515	0.195332206401912
BCAP31	3232.15080753591	-0.118337403313108	0.0627395083165859	-1.8861703970642	0.0592719963167606	0.169194441437293
BCAR1	2315.01081269295	0.0853843459764808	0.088344043353645	0.96649805391727	0.333795020254366	0.536775342789998
BCAR3	372.495595548528	-0.253084115666792	0.128949478255148	-1.96266102888778	0.0496855742679896	0.149169571285434
BCAR4	0.0217686772090482	0.0544436822834307	2.90810867201686	0.0187213369319078	0.985063406826786	NA
BCAS1	2930.09455432041	-0.747219135062171	0.219276133330136	-3.40766285739442	0.000655217957943709	0.00683895292143615
BCAS2	650.302869118404	-0.226788886822439	0.0640720708335938	-3.53959039987094	0.000400748491280423	0.00478159353941683
BCAS3	806.46560678956	-0.0515967171165387	0.064324459879019	-0.802132147142494	0.422476521032114	0.621046190977861
BCAS4	411.169412216207	-0.385878777144996	0.119434761095819	-3.23087494465215	0.0012341192220042	0.0107323940816161
BCAT1	525.017427828062	-1.19622222660311	0.227085904196582	-5.26770796644239	1.38137627766972e-07	1.39692619642382e-05
BCAT2	298.596503868471	-0.273459677861456	0.112769671839665	-2.4249399098213	0.0153109207961455	0.0651515061516368
BCCIP	1093.35741936708	0.142583241038953	0.0788810502568028	1.80757280201979	0.0706730144438068	0.191070095733687
BCDIN3D	196.484763636355	0.0511328424481392	0.0645433821615809	0.792224403737178	0.428229841544897	0.62582495835346
BCHE	1700.09760642913	0.160434448086356	0.121659596191134	1.31871593453511	0.18726409758433	0.370658623394376
BCKDHA	1111.57760377805	-0.0779395572606249	0.0811479732562772	-0.960462154913966	0.336822669194783	0.53934760890531
BCKDHB	649.324696445732	-0.153141464835716	0.0936221394130939	-1.63573985593302	0.101894044266672	0.24597589136434
BCKDK	917.323725244242	-0.118887690776462	0.0545060598289785	-2.18118299413848	0.0291698841376901	0.102076852358386
BCL10	186.223783469954	-0.192692771171782	0.061330324306472	-3.14188410628456	0.00167864466111303	0.0134687208879849
BCL11A	164.593945583323	-0.0436811398758836	0.304107603305464	-0.14363711857611	0.885787028186362	0.956158116169903
BCL11B	117.242769591609	0.376461974924805	0.190926714136073	1.97176166063645	0.048636820944654	0.147149735980718
BCL2	741.098652513502	0.0316641706575134	0.102023622552759	0.310361167984788	0.756286320563998	0.881016911013304
BCL2A1	39.8836830365681	-0.668083707274433	0.299215375935469	-2.23278534796459	0.0255631029676647	0.0927095758974237
BCL2L1	2490.30568793788	-0.197772911141745	0.0719130827413945	-2.75016594481081	0.00595650909964342	0.0333712932376661
BCL2L10	0.608630725690777	0.761216364518733	0.497370292527444	1.53048216983472	0.125897423577417	0.283265376379779
BCL2L11	448.996511501993	0.308844246900663	0.104809766094865	2.94671249071507	0.00321171668589204	0.0214275638637887
BCL2L12	53.4847062736593	-0.749951575782968	0.163342044555738	-4.59129538767993	4.40503365651365e-06	0.0001776025116502
BCL2L13	1359.48553277164	0.0649795750742879	0.0549552241549634	1.18240942646431	0.237043284691555	0.433210943443511
BCL2L14	2.12156982031126	-0.4787964734389	0.309806509678727	-1.54546937679075	0.122232770569575	0.277584937067194
BCL2L15	10.4283559116627	-0.0685720080923653	0.150761210057695	-0.454838536160086	0.649225404126089	0.805469760991317
BCL2L2	1820.69291088659	0.0253472161599103	0.11716291794437	0.216341625871296	0.828721464491867	0.924680434338823
BCL3	117.405683154258	-0.489562504934471	0.155710109097984	-3.14406372052827	0.00166619154250304	0.0134063220372005
BCL6	2777.98721390821	0.111107783025246	0.115793317600836	0.959535362897689	0.337289113681761	0.539767583690304
BCL6B	143.543746070369	-0.126331912155639	0.157250864053076	-0.803378174844234	0.421756185851916	0.620628178703527
BCL7A	1304.34953399483	0.365158469524035	0.0955404149619735	3.82203143736997	0.000132356810983975	0.00216760632218534
BCL7B	1001.15535988762	-0.0418713031026047	0.0593878441216781	-0.705048376849911	0.480780130885712	0.671162304523284
BCL7C	531.58106467918	-0.182246317220397	0.0884885263136442	-2.05954743301332	0.0394418260104118	0.127007209352476
BCL8	3.19062829287708	0.885211551226088	0.310267586563993	2.85305842298649	0.00433006600794119	0.026551425295878
BCL9	864.811758041907	0.200639574085274	0.0561004030006375	3.57643730443424	0.000348308803579825	0.00434626106753189
BCL9L	1462.47035565554	0.271212320428877	0.0802908393039122	3.37787377464445	0.000730486032313665	0.00742359940362256
BCLAF1	3100.72198481709	0.0731719608669246	0.0473082882642683	1.54670489150188	0.121934423057502	0.277145472009595
BCMO1	37.3987668501723	-0.364418904725202	0.198664248865102	-1.8343456701797	0.0666026988703691	0.183088167750305
BCO2	49.5118407911864	-0.738659180678988	0.154522187481321	-4.78027908301699	1.75052020775975e-06	8.69162791902107e-05
BCOR	652.898086393633	0.110125537314528	0.0918155552357523	1.19942135111814	0.230364149560346	0.424994412497634
BCORL1	333.386758603142	0.185124364188685	0.0783354489389636	2.36322593022895	0.0181166212255298	0.0727176652374599
BCORL2	0.936847164179029	-0.133685915868835	0.479940602382348	-0.278546793509946	0.780592649662318	0.896107167694749
BCR	5024.34103142246	0.387996026755235	0.109321282346925	3.54913534149693	0.000386498374812058	0.00465357119341051
BCS1L	420.693433091102	0.0440339618192652	0.0617870284590833	0.712673240928319	0.476047978657672	0.667051101161421
BCYRN1	0	NA	NA	NA	NA	NA
BDH1	305.590753260767	-0.337978000649414	0.194566948061267	-1.73707818320196	0.0823733716638212	0.212609152408668
BDH2	1108.5924125558	-0.368437085993954	0.133588533311121	-2.75799933468751	0.00581563162762261	0.0328723515274233
BDKRB1	0.981989527634465	-0.944843312399706	0.397726500205267	-2.37561065685105	0.017519938288284	0.0711741130836428
BDKRB2	24.9038982415999	-0.758730497636979	0.248168529976729	-3.05731954695515	0.00223326061807534	0.0164853294767062
BDNF	58.4012012048371	1.01163364089081	0.317677216363822	3.18447023828184	0.00145019222325318	0.01211067566946
BDNFOS	304.069519360626	0.103624889146221	0.0883293962640694	1.17316424122751	0.240729948802998	0.437574740452636
BDP1	811.543404343774	0.209551897305437	0.0741453364159912	2.82623166114926	0.00470991876793515	0.0282858906246235
BEAN	54.2604011460334	-0.0275883688360545	0.221108359514941	-0.124773070075581	0.900703207719084	0.962452778417733
BECN1	1339.30952131064	-0.000953325461405767	0.0389005604540869	-0.0245067281879126	0.980448417010053	0.994155513818605
BEGAIN	187.556317271941	0.272065332034013	0.240930821208301	1.12922593576682	0.258802535437631	0.457134649308848
BEND2	0.10147645349053	0.456537344882381	1.86773987641022	0.244433044798423	0.806895451739807	0.912348459088219
BEND3	119.829869130711	0.115518047854471	0.0886080279122487	1.30369731249263	0.192336806120017	0.377488908652605
BEND4	39.2102835931534	0.680505848673194	0.243727853473114	2.79207254721201	0.00523716126418754	0.0305160284493245
BEND5	243.342526981498	0.0462153401008153	0.0822594143046631	0.561824327239289	0.574235715559933	0.748788483099784
BEND6	515.571874017751	0.0159419754806385	0.0996328782375518	0.160007175970853	0.872875421444615	0.949907540125744
BEND7	373.412422947885	0.182294429536127	0.102520451001849	1.77812746388366	0.0753829227351162	0.199748459050593
BEST1	515.880747003621	-0.149045370502666	0.157373046223316	-0.947083214562469	0.343596377291565	0.54556795865789
BEST2	0.299399284381254	0.317580569190588	0.617532151372719	0.51427374021682	0.607060618542501	0.774029475454562
BEST3	732.996794610939	0.388236208672798	0.191911299222801	2.02299817803887	0.0430733353624865	0.135058479196573
BEST4	8.55889786308003	-0.419223242133649	0.213925997444252	-1.95966477726905	0.0500349846362716	0.149951000109934
BET1	317.661388948406	-0.204473683060241	0.0667951776857407	-3.06120426870115	0.0022044864273286	0.0163119655434398
BET1L	949.359095712217	-0.0736797621757917	0.0562449767854957	-1.30997942192754	0.190202797112912	0.374496538288282
BET3L	0.137040784843522	-0.227973882011514	0.951222934125466	-0.239663988149222	0.810590754655498	0.914473065447288
BEX1	3647.06410297612	0.285596588472066	0.118375710944881	2.41262828491097	0.0158379627931229	0.066438509724945
BEX2	1156.043236935	0.207655600515245	0.159121660288435	1.30501152475931	0.191888923494486	0.376854124821072
BEX4	2998.30238296158	0.0493632206442732	0.0794966856099415	0.620946901943546	0.534634560126288	0.716537309508769
BEX5	239.797261088689	0.349696956879344	0.28117532329587	1.24369718074929	0.213611033998013	0.404144257737697
BEYLA	0	NA	NA	NA	NA	NA
BFAR	759.173892545081	-0.00042339445100753	0.041776835460502	-0.010134670238674	0.991913841511604	0.997426497855614
BFSP1	18.2533562139664	-0.0561588723701498	0.246486965905981	-0.227837087302908	0.819772893345657	0.919771866391095
BFSP2	0.240408978442581	0.479702554945011	0.700528322757187	0.684772534330896	0.493487469531755	0.681274085129031
BGLAP	57.7270184303421	-0.15052925625356	0.114069003897204	-1.31963330186711	0.186957478622859	0.370352718839075
BGN	1583.46153141611	-0.741881155825953	0.18633286988912	-3.9814830108473	6.84866170548551e-05	0.00132159888969463
BHLHA15	1.66870207959791	0.913551632306623	0.391271384135567	2.33482863645887	0.0195523745861735	0.0768229817604516
BHLHB9	334.414189189377	0.127690284342325	0.12866576610172	0.992418482484115	0.32099342663598	0.523790173117489
BHLHE22	26.4268521488707	-0.200815028528714	0.3478358940418	-0.577326929073577	0.563718625547645	0.740658635739064
BHLHE23	0.0488880636270754	0.318211610755515	2.90810867201686	0.109422186941462	0.912867636771868	NA
BHLHE40	1211.25992805343	-0.224285044868696	0.183007932340174	-1.22554821531887	0.220368735363008	0.412517076332978
BHLHE41	1994.44065258437	-0.497568438798017	0.146302215499375	-3.40096311665315	0.000671488872074045	0.00695840401106096
BHMT	4.19759240828319	-0.108038697635974	0.402849882233178	-0.268185997814041	0.788556152469542	0.901173657606029
BHMT2	33.6591143313909	-0.0303592911890763	0.195128725898929	-0.155585965363201	0.876359388231965	0.951674938857158
BICC1	22.0248096391382	0.0667927767037917	0.219502369987083	0.304291824765821	0.760905572936309	0.883895079187264
BICD1	186.43650900098	-0.189672087678063	0.125422237139919	-1.51226841430414	0.130465592883075	0.290471157590735
BICD2	1145.00999257188	0.0455151268725392	0.0556582816033934	0.817760188804755	0.41349413463935	0.612905282790214
BID	1467.66705262286	0.325157138189401	0.1100650754836	2.95422627714319	0.00313454082057705	0.0210401931177363
BIK	1.52925004475632	-0.222644878670919	0.288971226786711	-0.770474213459504	0.441018645597188	0.636671429551569
BIN1	3950.17370880291	-0.349312901125008	0.112021004260483	-3.1182803924231	0.0018190965156512	0.0141923272001017
BIN2	211.216956201307	-0.424039362407389	0.156191034638908	-2.71487645489838	0.00663004989306525	0.035886429751701
BIN3	309.671941685237	-0.0554721030125455	0.0678221596892394	-0.817905287397486	0.41341127095383	0.612905282790214
BIRC2	1083.95545393349	0.0213473434673756	0.0415967967893137	0.513196811175127	0.607813656349377	0.774253683795349
BIRC3	44.6809963455268	-0.633066724219313	0.193113450319062	-3.27821145121358	0.00104467108391742	0.00953758415341673
BIRC5	111.365926945991	-0.840666435936673	0.293900465903474	-2.86037803088334	0.00423136282857932	0.0260844771837738
BIRC6	1896.12496064462	0.22988892723396	0.0806561197022539	2.85023539543691	0.00436868835913469	0.0267265163662673
BIRC7	11.5539829987637	-0.184954525702186	0.255323334352072	-0.724393350774382	0.468824280825506	0.661134050213885
BIRC8	0	NA	NA	NA	NA	NA
BIVM	749.24976370347	0.167852824400268	0.0873796762406017	1.92095955972739	0.0547368060232513	0.160025170974137
BLCAP	2675.57567799608	0.0751879899522387	0.0776128647739545	0.968756792720147	0.332666549022793	0.535951952089319
BLID	0.0154548739141309	0.0100534410603241	2.90810867201686	0.00345703761247399	0.99724168855704	NA
BLK	3.54919332745426	1.40861513164732	0.394742950741843	3.56843644452699	0.000359117939684667	0.00442422976133542
BLM	302.388317963167	0.240411671865913	0.235820288269564	1.01946984133571	0.307979963847089	0.509701056247024
BLMH	818.38970478575	0.0688819679811458	0.0673583866439168	1.02261902953946	0.306488008606255	0.508186281450349
BLNK	124.793925627191	-0.673151220377787	0.190320352476497	-3.53693765074817	0.000404795215238775	0.00481126541631906
BLOC1S1	1343.38904353537	-0.156239131881406	0.103999024052223	-1.50231344289299	0.133016178517526	0.294015472939208
BLOC1S2	1058.86271502006	0.00308398860172537	0.0709043863334029	0.0434950326940847	0.965306924116656	0.98777826583925
BLOC1S3	277.043361266014	-0.131958745970519	0.0593527828984466	-2.22329500869912	0.0261959138709058	0.0945730749307417
BLVRA	786.722695626388	0.0221444517587848	0.074806596307283	0.296022715267275	0.767212734136507	0.888154563864018
BLVRB	539.299954961161	-0.373405701959404	0.124259683187808	-3.00504308702472	0.0026554322992743	0.018799322926691
BLZF1	288.743797444521	-0.01904820646022	0.0513025672972568	-0.371291486249627	0.710420438479379	0.850060819507266
BMF	259.997214122824	-0.249058427303007	0.180304815338912	-1.38131877861865	0.167180966791394	0.343723027601548
BMI1	1481.49450857122	-0.0331752759379856	0.0600365034663222	-0.552585077786807	0.580547562340011	0.754255348825066
BMP1	608.756851329327	-0.108251803640688	0.0951529082987738	-1.1376615342201	0.255261841259073	0.453608184591934
BMP10	0	NA	NA	NA	NA	NA
BMP15	0.083271865576666	0.237159225111741	1.7125689361596	0.138481564218703	0.889859838852615	0.957495742935123
BMP2	1340.26217036504	0.675743783062441	0.183155774291743	3.68944842539373	0.000224740781602941	0.00315318643240638
BMP2K	437.857746015139	-0.0506428737522993	0.136038849247611	-0.372267731110558	0.709693521691446	0.849740444644274
BMP3	3.24130642581472	0.16505433787404	0.387207527827085	0.426268411671345	0.669912272688423	0.820530579017272
BMP4	132.280491110394	0.176414452733433	0.160840158931279	1.09683087797002	0.272715329400056	0.472288029747093
BMP5	1.00512565983736	-0.103603762077503	0.904331776174209	-0.11456388551976	0.908790806358133	0.966174323127176
BMP6	98.4980667874261	0.275356909881498	0.135245043402243	2.03598522322579	0.0417518391088126	0.132259420497721
BMP7	2746.34894087825	-0.0297724429078198	0.106347595535733	-0.279954076609247	0.779512738118217	0.895670106271931
BMP8A	165.000455445245	-0.24393280636319	0.145841338361702	-1.67259028958038	0.0944079798114617	0.233041759956104
BMP8B	145.31067792672	-0.205910084214238	0.227571289168536	-0.904815739131943	0.365563012038344	0.568090165612018
BMPER	212.062051621799	0.311983681175804	0.202867053258304	1.53787259273967	0.124079769739587	0.28043725192975
BMPR1A	761.935065815868	0.131801666801115	0.0984814552989599	1.33833995853336	0.180785641655701	0.361727655366028
BMPR1B	1003.19744428923	-0.0408354899601706	0.139558878673891	-0.29260402740546	0.769824835019624	0.889829893300352
BMPR2	2825.05915614046	0.164598109372071	0.0715860879174232	2.29930303723177	0.0214877374864864	0.0819046459368539
BMS1	822.89496742507	0.157189316629118	0.0457355957519199	3.43691415941638	0.000588382045260217	0.00632143597583384
BMS1P4	15.6631204259912	0.278860745203328	0.163236231067647	1.70832629116366	0.0875758155632881	0.221706982601123
BMS1P5	68.4534369417033	0.288872954893711	0.136536907587522	2.11571332614619	0.0343691964961738	0.115103625971025
BMX	2.42828455114492	0.688612506055327	0.353592583872742	1.9474744026395	0.0514778856650748	0.152963379620488
BNC1	1.28884340711932	0.287881747419087	0.426829934131904	0.674464756096797	0.500015885212313	0.686446140336725
BNC2	59.0141440142393	-0.114910442338576	0.172257129600509	-0.667086712782635	0.504716746885618	0.690178372138739
BNIP1	215.163127718419	0.0104003854321439	0.0785539155425051	0.13239805247539	0.894669455016631	0.960257100947556
BNIP2	463.648155533361	-0.0521584814273638	0.059152647656975	-0.881760724047886	0.377906215198953	0.57979263320324
BNIP3	1675.05082365293	-0.0637956563921308	0.0953104740980435	-0.669345704088155	0.503274978410614	0.688963539057778
BNIP3L	3473.8742366993	-0.0928282561085887	0.0501571473149459	-1.85074831959049	0.064205769109178	0.178756125039032
BNIPL	5.11826462926975	0.0607680749075666	0.151796054722204	0.400327103486161	0.688915607650951	0.836169229041024
BOC	943.003067198517	-0.0746153310033209	0.155323587373702	-0.480386348686369	0.630952699459967	0.792104379364097
BOD1	762.646305987785	-0.0117742998099727	0.0615889323347558	-0.191175579176718	0.848388035732223	0.936529563207341
BOD1L	1417.609721711	0.192334642800619	0.0727161991864688	2.64500406996533	0.00816899344716682	0.0415317013003487
BOK	803.918998018782	-1.03569851046955	0.23678471244275	-4.3740091992635	1.21985234934983e-05	0.000384575597565043
BOLA1	307.3157986508	0.0827120193484794	0.100058603020798	0.826635759958457	0.408443542367271	0.608881601018908
BOLA2	701.820096837889	-0.142024846295342	0.0710076776897205	-2.00013366041827	0.045485832915004	0.140504226994669
BOLA3	152.141426874692	-0.315647786611306	0.0925207221522768	-3.41164421621993	0.000645723336274404	0.00677808057917987
BOLL	0	NA	NA	NA	NA	NA
BOP1	529.797659856627	0.343415432861577	0.1454912924731	2.36038478333727	0.0182559882615923	0.0730792383233889
BPESC1	0.0224876879141041	-0.117970244875885	2.90810867201686	-0.0405659685317292	0.967641914990084	NA
BPGM	684.634728131412	-0.183823534499772	0.0728411654823911	-2.52362154397722	0.0116152899818417	0.0533116459335226
BPHL	307.467116208454	0.105913075906579	0.0676600484055031	1.56537097449024	0.117495950100724	0.270613572192158
BPI	2.3193124171433	0.449154461115176	0.292684229016163	1.53460424780992	0.124881068617771	0.281663504672819
BPIL1	14.8339215370704	0.445723453696168	0.508087244629296	0.87725771195333	0.380346675698818	0.582295225158635
BPIL2	0.155279866975838	-0.612049283295316	1.83882036672074	-0.332848871141673	0.739248365686382	0.870539628087317
BPIL3	0.0299388165617518	-0.0735800036527779	2.90810867201686	-0.0253016692122953	0.97981434251969	NA
BPNT1	526.582858785756	-0.0114382767633839	0.0427133978810872	-0.267791309771882	0.788859960301022	0.901282019789511
BPTF	2306.61596577732	0.212470654309294	0.0809913995554626	2.62337304300804	0.00870638863814901	0.043557834046387
BPY2	0	NA	NA	NA	NA	NA
BRAF	114.384784364172	0.37425702962012	0.123668829873066	3.02628423026448	0.00247579452582857	0.0178068610551821
BRAP	711.337258615458	0.095347893869076	0.0471603368643769	2.02178144196205	0.0431989358043297	0.135324439128031
BRCA1	213.369652322119	-0.345320388456951	0.114048525585989	-3.02783737608769	0.00246310599334802	0.0177431245452136
BRCA2	40.1076073329014	-0.211642113745927	0.21447323991478	-0.986799629781424	0.32374087627067	0.526740694238176
BRCC3	306.110190972085	0.0197378507002661	0.0461641976018514	0.427557538647103	0.668973285578351	0.819821107297602
BRD1	841.080675539778	0.194751568513445	0.0636920938427055	3.05770397491414	0.00223039788719309	0.0164707674782104
BRD2	4779.42580427816	0.161097937494857	0.049244301163808	3.27140265345579	0.00107015423926273	0.00968424173681964
BRD3	1739.61554739298	0.214704156692966	0.0713389810649988	3.00963307139674	0.00261563470577536	0.0185886850480334
BRD4	1665.46637388073	0.039568494576205	0.0623317363710852	0.634804946562666	0.52555563674857	0.708887216739726
BRD7	1571.39310709206	0.00154337719769465	0.0435166131635622	0.0354663905459208	0.971707845964698	0.990272472084989
BRD7P3	0.759712252342913	0.0628822279811944	0.38082165889762	0.165122509479167	0.868847556193923	0.947836784294672
BRD8	1615.26025130941	0.188440919652561	0.0511927367330829	3.68100890239734	0.000232312892660232	0.00322277540597471
BRD9	972.719137414872	0.113643197001151	0.0641777203199568	1.7707577713042	0.0766009909837737	0.201866762576571
BRDT	0.0533037873269906	0.145802493616829	2.1770512108067	0.0669724684899822	0.946603620939279	0.981008735309436
BRE	564.928859077041	0.0334062340749897	0.0618478667937924	0.540135590874456	0.58910352750621	0.760076366506497
BREA2	7.71858577148781	0.450081025455223	0.167827750928617	2.68180335471849	0.00732264897529376	0.0383998135270009
BRF1	1252.71244895645	0.131757833767805	0.075201561970148	1.75206246141679	0.0797630681781292	0.207812943784944
BRF2	348.867882415925	0.0273460606396071	0.0502403855291225	0.544304354984609	0.586232050590929	0.75833988034641
BRI3	965.571011874294	-0.0972544146941005	0.0908718932438465	-1.07023647491449	0.284512880120249	0.485316191308445
BRI3BP	64.799623179933	0.090482512891024	0.112538599104449	0.804013144032881	0.421389384010419	0.62023637481085
BRIP1	28.1513958057144	-0.310071560382125	0.288809704079993	-1.0736189123903	0.282993517642308	0.483660697957937
BRIX1	414.489392343054	-0.11801963302379	0.0620943086482431	-1.9006513735801	0.0573476916958137	0.165307847744973
BRMS1	740.577151526828	0.0536629173682797	0.103552917665364	0.518217338324489	0.604306638990297	0.771806231603772
BRMS1L	463.782885748376	0.10714133928698	0.0733144481538918	1.46139460890551	0.143907179340749	0.31028151705463
BRP44	746.543226154728	-0.152086315269967	0.0521329080707759	-2.91728048363414	0.00353098094053861	0.0228876824117715
BRP44L	1385.36364327726	-0.158214478208062	0.0854932575058845	-1.8506076715719	0.0642260152576177	0.178785595420799
BRPF1	565.007099516384	0.1275564245002	0.0493204117581467	2.58628060782826	0.00970179113377464	0.0470303806689079
BRPF3	1135.45046226949	0.363810488860471	0.0733561865295704	4.95950656750424	7.06724587867923e-07	4.52548277615356e-05
BRS3	0.177847085155355	-0.178436475743093	0.90707354871401	-0.19671665654463	0.844049274745421	0.934153213231192
BRSK1	1496.28539005447	0.0180759587687798	0.14472206349802	0.124901195656508	0.900601771788261	0.962452778417733
BRSK2	924.824366673027	0.411633694912433	0.126270826536126	3.25992714393663	0.00111440836025238	0.0100015718306647
BRWD1	1783.33158391348	0.129042184999421	0.0628708247057519	2.05249709389632	0.0401213771924194	0.128569040055916
BRWD3	188.518528286635	0.375582739280979	0.145784523888099	2.57628676394531	0.00998677827228173	0.0479666023116651
BSCL2	2357.48892346542	-0.0277197579598376	0.167430296593623	-0.165559988387988	0.868503237290928	0.947616349820524
BSDC1	2487.40774408036	-0.0924747875038479	0.0523625490213343	-1.7660482392897	0.077387756172	0.203313148171356
BSG	11041.640333501	-0.151446287941559	0.0821257388515017	-1.84407823977574	0.0651717386595952	0.180522106815517
BSN	1854.05621217902	0.583567512233214	0.201603237506091	2.89463363511503	0.00379601292007766	0.0240578818832045
BSND	0.0227825237446769	-0.0317632812962269	2.90810867201686	-0.0109223157999106	0.991285426125777	NA
BSPH1	0	NA	NA	NA	NA	NA
BSPRY	28.8302156813727	0.0170038611166329	0.227717704274143	0.0746707910605073	0.940476648129738	0.978328322107303
BST1	29.2617534026058	-0.542932723494873	0.168946511639307	-3.2136367790417	0.00131065356229682	0.0111980400848869
BST2	821.767111533075	-0.46442172633254	0.187929528166699	-2.47125468181129	0.0134639893074351	0.0595517653258591
BSX	0	NA	NA	NA	NA	NA
BTAF1	871.546496687743	0.34522381103091	0.101536274951083	3.40000468992218	0.0006738469734219	0.00697829439851465
BTBD1	2159.13608874414	-0.0419062673593786	0.0530459363688709	-0.789999578251778	0.429528014631465	0.626534676343492
BTBD10	639.234266440112	0.0992212450577973	0.0905540987970878	1.09571235731837	0.273204673132816	0.47286996642311
BTBD11	223.039311792358	-0.102189540629552	0.225557157070442	-0.453053859858849	0.650509958697974	0.806384219950228
BTBD12	356.493496349959	0.205145858961076	0.0623590486099235	3.28975286721148	0.00100275411306088	0.00925073161331237
BTBD16	6.41078251056014	-1.4775281650065	0.342544144410904	-4.31339489848091	1.60766584113809e-05	0.000467055950645236
BTBD17	761.021884195905	0.534343591011657	0.180902394309146	2.95376737854842	0.00313920536114675	0.0210575624234179
BTBD18	4.0028241499521	0.363336466065228	0.140338292298214	2.58900446995002	0.00962538450140248	0.0468386446444792
BTBD19	14.9610818951023	-0.286675978300585	0.163371700285914	-1.75474686129163	0.0793026165589702	0.206817111336006
BTBD2	3059.42413795031	0.0751696199103684	0.0656205465121809	1.1455195652236	0.251993995421677	0.45022213547727
BTBD3	1692.76210191142	-0.186239825029366	0.100200361736152	-1.85867417844033	0.0630733356609081	0.176533241716025
BTBD6	878.96887944026	0.0691625181848596	0.101704265748497	0.680035568575765	0.496481939661855	0.683328030112532
BTBD7	649.777530228816	0.12312704086274	0.0738302843125484	1.66770373443913	0.0953745537247538	0.234742071885917
BTBD8	15.136548123344	0.0294847346432842	0.211018743520696	0.139725666788421	0.888876746173479	0.95716243089305
BTBD9	798.78186776269	0.250661603094561	0.0969988291229839	2.58417143135563	0.00976132621668838	0.0471676389590915
BTC	6.66869713121019	-0.306935219662907	0.354565017843875	-0.865666955892584	0.386672826039861	0.588806658330755
BTD	330.526988573923	-0.0617664019453863	0.0702383465174879	-0.879382915570311	0.379193692193731	0.581243971484898
BTF3	5715.00326296316	-0.0291633028375276	0.0836678420169709	-0.34856047597848	0.727419304462106	0.862316421009271
BTF3L1	0.0232564056098545	-0.0317632812962264	2.90810867201686	-0.0109223157999105	0.991285426125777	NA
BTF3L4	1157.19108126441	-0.10381432413568	0.0667000679544762	-1.55643505800526	0.119604674109101	0.273834479656442
BTG1	1870.28900927466	0.000871665700323028	0.0860487693465695	0.010129903157735	0.991917644896646	0.997426497855614
BTG2	3444.91786070897	0.0209015897288328	0.122719369516584	0.17032021767361	0.864758312152406	0.945257963655784
BTG3	473.644331154364	-0.187933013872272	0.097735036961477	-1.92288272164205	0.0544947801661403	0.159468754230644
BTG4	0.051856877513585	-0.112819611142598	2.18324896044251	-0.0516751012764626	0.958787577028692	NA
BTK	168.867091272865	-0.395153715353241	0.164484892723324	-2.40237087315928	0.0162891843077624	0.0677258244887556
BTLA	3.27607747622078	-0.317525602412584	0.28873445572492	-1.09971496687286	0.271456331536737	0.470856769277239
BTN1A1	0.654089905500068	-1.00793257747393	0.49957152491421	-2.01759413258595	0.043633548452669	0.136352996903933
BTN2A1	544.130423365399	0.0397864434002729	0.0562507912123869	0.707304600393098	0.479377207290477	0.669788946630243
BTN2A2	203.123745208525	-0.460860427931345	0.133637593754912	-3.44858370300016	0.000563534778995918	0.00609157396033789
BTN2A3	11.8516415226883	-0.244785943877962	0.174151142794039	-1.40559481810269	0.159844475663078	0.333718622136837
BTN3A1	603.726532112114	-0.179923585157053	0.11787484328762	-1.52639511653926	0.126911493113708	0.284923461308052
BTN3A2	896.139528076758	-0.445759352569711	0.161714785371618	-2.75645391078721	0.00584318468487903	0.0329475855509967
BTN3A3	524.787482631854	-0.0692546343985896	0.126032797067513	-0.549496924689303	0.582664474475995	0.755674967607407
BTNL2	0.443516888592666	-0.482690477395469	0.719629803922721	-0.670748313597228	0.502380879130276	0.688486564498514
BTNL3	0.497077177057298	0.373649601950936	0.517107787595083	0.722575855391137	0.469940506417135	0.662102703597677
BTNL8	1.98054042796926	0.0912628751961327	0.294041493154914	0.310374138754803	0.756276458031585	0.881016911013304
BTNL9	173.111350749496	0.247589957773348	0.138548487177526	1.78702750796625	0.0739330427016444	0.197261373736538
BTRC	1187.18374025154	0.210504119665844	0.0794880115121887	2.64824991418443	0.00809096879572027	0.0412483384390081
BUB1	107.342053829082	-0.343624031653525	0.271830525934326	-1.26411127106653	0.206190091693756	0.394719544521015
BUB1B	105.810038974683	-0.348673823504877	0.284750793383921	-1.22448762780011	0.220768330754253	0.413097950347645
BUB3	1415.22468495586	0.0250830609083582	0.0721035305493152	0.347875627133163	0.727933590124562	0.862705028424281
BUD13	397.596726586548	0.182511551228807	0.0685173759420071	2.66372651782935	0.00772803621559862	0.0398037957711851
BUD31	1219.1923107282	-0.102836221681001	0.0868314837743812	-1.18431952571726	0.236286602415182	0.432300530330732
BVES	199.201143337172	-0.468162268703604	0.158603759768174	-2.951772829269	0.00315955285317121	0.0211620286285872
BYSL	367.43762794007	0.0195081679202518	0.0771451720904702	0.252876069773673	0.800363982148973	0.908460246175718
BZRAP1	2147.13508909789	0.533120178070526	0.129763107329667	4.10841100403151	3.98390664355493e-05	0.000893650622371243
BZW1	2813.9397478221	-0.186813173982602	0.051874110459235	-3.60127956564013	0.000316654844534849	0.00406381036959911
BZW2	748.518567791597	-0.0625822550210063	0.0957049271360403	-0.653908392114947	0.513170826888165	0.697760981241011
C10orf10	864.807990085933	-0.670605879755918	0.21563561614112	-3.1099031401058	0.00187148703095349	0.0145032407851027
C10orf105	122.780661728653	-1.42162299430915	0.262823453887378	-5.40904159534534	6.33629136279567e-08	7.76552370595342e-06
C10orf107	62.5567714727183	-0.550311755219185	0.220953618403992	-2.49062115024065	0.0127520012403656	0.0573483681541205
C10orf108	2.15273058846727	-0.00888950812184469	0.218919933989407	-0.0406062068439817	0.967609835893704	0.988618006518517
C10orf11	21.0743217873245	-0.93522400898643	0.170456778795699	-5.48657563280218	4.09800009774887e-08	5.61759924510671e-06
C10orf110	38.9714613149135	-0.223404149998952	0.162345943392387	-1.37609936737988	0.168790871390345	0.345765316133464
C10orf111	10.0942613652485	0.357804105759215	0.12870224254609	2.78009223989302	0.00543434600488976	0.0312779233839468
C10orf113	0.00809491614550188	-0.0343368001627826	2.90810867201686	-0.0118072617069599	0.990579387069352	NA
C10orf114	39.9415340597325	-0.174808540257653	0.199338619863276	-0.876942663581961	0.380517781564697	0.58240526553935
C10orf116	412.515208189562	-0.522924688613329	0.200821704534837	-2.60392515751511	0.00921628798981092	0.0453608046647449
C10orf118	212.351775589236	0.270534823726	0.100041749612114	2.70421923621818	0.00684651008207734	0.0366507132134577
C10orf119	1038.30881869588	0.0774247769353186	0.0628464959133605	1.23196648930205	0.217961602300811	0.409336047511549
C10orf12	49.610591727889	0.241719753315506	0.112311727567428	2.15222184317649	0.0313798860493643	0.107480320420051
C10orf120	0.663217253928988	2.43543085673913	0.77927547371939	3.12525023418882	0.00177653864489402	0.0139722159636246
C10orf122	0	NA	NA	NA	NA	NA
C10orf125	51.3063842474063	-0.237144236016879	0.155451341317262	-1.52552068066682	0.127129279324411	0.285204805816166
C10orf128	14.6022837870516	-0.354439817835446	0.187245120158451	-1.89291885169297	0.0583686618365453	0.167360651892348
C10orf129	0.00718740482885552	0.0518701634168751	2.90810867201686	0.0178363910248586	0.98576937353259	NA
C10orf131	1.31140958012121	0.321871661838402	0.25854723550389	1.24492401247724	0.213159683341818	0.403635843643066
C10orf137	334.222950475466	0.288166257360495	0.0683732027502437	4.21460814718772	2.50212234418842e-05	0.000634191536463619
C10orf140	28.0603311618	-0.214183520475992	0.243636381160397	-0.879111401408416	0.379340876437873	0.581325129128791
C10orf18	1359.88493977476	0.0779685133244243	0.0865718613984916	0.900621888739737	0.367789392472692	0.570377147163298
C10orf2	456.14713050133	0.190729136971322	0.0929186669912096	2.05264607368254	0.0401069156304508	0.128544956816267
C10orf25	123.855287803123	0.11983603579594	0.108850928733387	1.10091881796856	0.270931991199645	0.470344036504749
C10orf26	1652.4698049336	0.0938003867619892	0.0628094904845977	1.49341104406811	0.13532962379379	0.297789538398083
C10orf27	0.0309262180578527	-0.0735800036527779	2.90810867201686	-0.0253016692122953	0.97981434251969	NA
C10orf28	233.949151447137	0.158605036819666	0.0510266994769843	3.10827544100133	0.00188182593839245	0.0145711593371928
C10orf32	867.502630869133	0.125137551469041	0.0749311275578014	1.67003427744379	0.0949125819754737	0.233974263896496
C10orf35	170.121592584661	-0.0869686012509953	0.24443448013853	-0.355795144783613	0.721993985382541	0.858271943387694
C10orf4	605.781913945501	0.180529251171833	0.0893128128162791	2.02131413712376	0.0432472566350775	0.135443176728506
C10orf40	0	NA	NA	NA	NA	NA
C10orf41	33.6041068775836	-0.247000251877328	0.100651200506558	-2.45402191562766	0.0141268371591108	0.0616782472278977
C10orf46	939.768221682221	0.171865719984958	0.0672484311695167	2.55568370883964	0.0105979402000648	0.050056784318742
C10orf47	12.2397876307364	-0.0575235267230191	0.163085356486378	-0.352720366575793	0.724298089185656	0.859695202667199
C10orf50	0.819750193674482	-0.622363845672305	0.422847565668197	-1.47183972713388	0.141064162845394	0.305754672946457
C10orf53	0.247865792074749	0.0930541588481525	0.647217806394508	0.143775646975065	0.885677633946605	0.956151574717995
C10orf54	2075.62161371303	-0.157081360816032	0.124158066063728	-1.26517241928853	0.205809527068326	0.394276512207705
C10orf55	3.49626270128087	-1.17743768918451	0.303168940040941	-3.88376754236599	0.00010285024360727	0.00180926483668835
C10orf57	521.732199641028	0.093804799301021	0.0620528881014266	1.51169111013327	0.130612461224865	0.290575478357201
C10orf58	3474.92276628007	0.0081447088946718	0.146028376700636	0.0557748369097384	0.955521180968563	0.984405443133342
C10orf62	1.69177444625632	0.516172372225556	0.350087418418494	1.47440994754209	0.140371247723544	0.304800025993024
C10orf67	1.26624037754028	-0.383621612134775	0.366387257026959	-1.04703863133141	0.295081761288956	0.496389698610437
C10orf68	5.79088265403608	0.42753582743872	0.178355473367728	2.39709956395472	0.0165254326699714	0.0685233378871814
C10orf71	0	NA	NA	NA	NA	NA
C10orf72	474.000850678925	-0.232202701129775	0.0795924195179069	-2.91739719104196	0.00352965986564256	0.022887135765095
C10orf75	440.38654365091	-0.0587633374165742	0.136961471801025	-0.429050130988257	0.667886742771718	0.818971114612603
C10orf76	652.933431441627	0.0787397726488003	0.04596329201055	1.71310124241595	0.0866939155150832	0.220309392365662
C10orf78	139.315615365212	-0.0434552856514381	0.0928851162808641	-0.467839061750635	0.639899684381762	0.798623115670953
C10orf79	43.1647812508964	-0.408673011753998	0.237709370800087	-1.71921287906521	0.0855756165523499	0.218315570446479
C10orf81	4.36984791264125	-0.647343016803574	0.504092323357029	-1.28417551073295	0.199080551838958	0.385455607065469
C10orf82	5.08323711172236	0.18163444939069	0.386670383419971	0.46973975038945	0.63854096443858	0.79774994101454
C10orf84	573.095591201952	0.0163974479087311	0.0589537145457352	0.278141047346733	0.78090408717673	0.896322709005308
C10orf88	187.943770892575	0.210134668072483	0.065915575609109	3.18793647981804	0.00143292010635106	0.0120097914348427
C10orf90	140.792314639679	-0.781890006764639	0.192948314688322	-4.0523287701562	5.0710335989787e-05	0.00106399714039342
C10orf91	0.0240759348610237	-0.117970244875885	2.90810867201686	-0.0405659685317292	0.967641914990084	NA
C10orf93	13.2420950275385	0.0285861113853915	0.162238235876882	0.176198361815797	0.860138107735696	0.942825079769993
C10orf95	3.64591299322294	0.431265492188103	0.188920307580287	2.28279054651033	0.0224427090878148	0.0845186761048232
C10orf96	0	NA	NA	NA	NA	NA
C10orf99	0.155269568865455	-0.181011767361121	1.84053402023374	-0.0983474173099684	0.921656427081021	0.970509119607784
C11orf1	263.27964161265	-0.0226631976682079	0.103299467146222	-0.2193931710812	0.826343789146669	0.923393403897607
C11orf10	844.923684788188	-0.200312266890327	0.0718001260831814	-2.78985954228356	0.00527309120193183	0.0306867376675945
C11orf16	0.0974630972835714	-0.105096258170689	1.23219514660129	-0.0852918942754893	0.932029335482956	0.974966643064133
C11orf17	429.472334769559	0.130229243573228	0.0736384508960527	1.76849515421037	0.0769781615900433	0.202703236931079
C11orf2	3456.35086658213	0.180482966302672	0.101800564118147	1.77290732979838	0.0762440638998755	0.201251268938967
C11orf20	23.7072827650843	0.353033350336095	0.22384266405568	1.57714952073783	0.114761124912301	0.2667381785515
C11orf21	5.29164337659402	-0.962601997521086	0.302040905544014	-3.18699215852011	0.00143760672363559	0.0120327227623701
C11orf24	485.939102203971	-0.247682129909157	0.080036396340577	-3.09461871390613	0.0019706605322151	0.0150823175389465
C11orf30	419.379667400577	0.224858650952378	0.0743989886384597	3.02233477991313	0.0025083296954774	0.0179988946663454
C11orf31	766.848613675831	-0.109380248290941	0.0876785515393367	-1.24751431645022	0.21220897416223	0.40257706569413
C11orf34	0.0584629995537178	0.190194227187973	1.93590351467105	0.0982457161457713	0.921737181791117	0.970509119607784
C11orf35	4.17094854935042	-0.246318404617807	0.230941707347188	-1.06658259111033	0.286160365179769	0.487362757041856
C11orf36	0	NA	NA	NA	NA	NA
C11orf40	0	NA	NA	NA	NA	NA
C11orf41	1559.31089650225	0.471812584117313	0.167561181634354	2.81576305153354	0.00486615417280252	0.0289559643478725
C11orf42	1.80135080419817	0.498929603450049	0.253615785687107	1.96726557102243	0.0491526020464373	0.14820370898147
C11orf45	30.5156913603225	-0.272570685591307	0.145829259050098	-1.86910834880995	0.0616077417181025	0.173850696589693
C11orf46	661.880245979602	0.101474416451317	0.0556331694448093	1.82399128908131	0.0681533891724329	0.186299353031764
C11orf48	618.024348340577	-0.0299076072004251	0.084416012855219	-0.35428831792517	0.723122821673047	0.85887368833075
C11orf49	1319.38461025247	-0.018127347999552	0.0761621243748276	-0.238010010203225	0.811873330259173	0.915089511313161
C11orf51	428.378780011537	-0.0357450090890129	0.0952849535620829	-0.375138022874968	0.707557820293061	0.848830871408233
C11orf52	18.0173664755328	-0.17700002274791	0.200047139253338	-0.884791571669307	0.376269056055854	0.578486741482278
C11orf53	0.0821855499469515	0.237157187358763	2.10376430632692	0.112729922570475	0.910244677673208	0.966745994237895
C11orf54	538.348477571845	0.107028991667074	0.0644262705919399	1.66126318788448	0.0966605998809064	0.236725759530864
C11orf57	1056.72515391876	0.0216142532609201	0.047704273535198	0.45308840611465	0.65048508350364	0.806384219950228
C11orf58	2851.65627507149	0.0140260809414991	0.0507824376944316	0.276199441741984	0.782394885989434	0.896957597674581
C11orf59	2291.40862594062	0.0208910739079804	0.0861865108173919	0.242393777284284	0.808475055643415	0.913282481476383
C11orf61	227.577657052304	-0.000267518228311459	0.0868784797635014	-0.0030792231751717	0.997543139251766	0.998892556408917
C11orf63	25.5040497432432	-1.53218749368412	0.301007783036374	-5.0901922808387	3.57700611024885e-07	2.75816979484439e-05
C11orf64	0	NA	NA	NA	NA	NA
C11orf65	7.04884051811303	0.251889387453613	0.148207877862964	1.6995681409494	0.0892121872310087	0.224335175318739
C11orf66	51.5756405883813	0.197826936945289	0.0963959956800647	2.05223189562635	0.0401471311004011	0.128607029278868
C11orf67	230.44331661837	-0.0581649209183744	0.105996604301903	-0.548743247969599	0.583181662100416	0.755926303763417
C11orf68	1368.57104584072	0.0693389723246486	0.0729288396455214	0.95077575156383	0.341718224445888	0.54370539606187
C11orf70	30.7555138953465	-0.257199624481662	0.253266357363785	-1.01553016025823	0.309853177186719	0.511657258589937
C11orf71	422.335786947325	0.0054660706039727	0.0816546923375802	0.0669412920126457	0.946628440471044	0.981008735309436
C11orf73	626.226392068484	0.0421116297542076	0.0723321705126111	0.582197789113288	0.560433462398455	0.738492000508816
C11orf74	224.509778064564	0.0634562475298901	0.0764846675780686	0.829659715329477	0.40673120402176	0.607336217463339
C11orf75	108.295787990007	-0.174442422342701	0.126821738874526	-1.375493065233	0.16897863419721	0.345996747560696
C11orf80	85.6231823340279	0.0316830604225703	0.123378354383076	0.256795939457889	0.797336304831988	0.906539076854002
C11orf82	52.1007847330648	-0.505142822966036	0.197162513466907	-2.56206321416582	0.0104052377678063	0.0494121965950791
C11orf83	319.521690100145	-0.186950694440523	0.0989144521334838	-1.89002406026811	0.0587547422812434	0.16814081699343
C11orf84	391.698921247369	0.182023622047161	0.0657756166674837	2.76734193108896	0.00565154447011219	0.0322435984097357
C11orf85	0.00712147439790877	0.0518701634168751	2.90810867201686	0.0178363910248586	0.98576937353259	NA
C11orf86	0.813231279088055	-1.05614030523776	0.533370823458215	-1.98012388152406	0.0476896102836221	0.145394386805389
C11orf87	278.0390863658	0.492830415072344	0.379304889265165	1.29929887280682	0.19384138105832	0.379251879066896
C11orf88	0.635611497871119	-2.18816773433193	0.520250999331972	-4.20598468266596	2.59947839731338e-05	0.000650960043581617
C11orf9	2264.96676230799	-0.889147961000678	0.248733160389105	-3.57470616145327	0.000350621445737644	0.00436355109268382
C11orf90	2.93328536208673	0.563742976016652	0.381108870247545	1.47921767249993	0.139082147775065	0.303085099500961
C11orf92	130.128158578274	0.194040180473187	0.277885372644379	0.698274179121721	0.48500574391253	0.674343823955317
C11orf93	97.5746151136995	-0.0194037431079559	0.209852027268184	-0.0924639297535046	0.926329448301706	0.972548415667647
C11orf94	0.0155442752134279	0.0100534410603241	2.90810867201686	0.00345703761247399	0.99724168855704	NA
C11orf95	861.414905671345	0.342761774573001	0.0710079733949473	4.82708853929058	1.38543537608287e-06	7.36749053729588e-05
C12orf10	802.360153562288	0.0587219681381096	0.0752094595307574	0.780779020411586	0.434932475251196	0.63133268389667
C12orf11	429.190434500571	-0.0848205061193636	0.0718816534182846	-1.18000215751559	0.237999356810933	0.43433499579602
C12orf12	0	NA	NA	NA	NA	NA
C12orf23	1193.7636471399	0.0892044736740403	0.0719611227473241	1.23962037095033	0.215115842328937	0.405679586073506
C12orf24	362.708844250627	0.0862601608441277	0.0782525046004445	1.10233098971809	0.270317801402028	0.469542071780169
C12orf26	49.1909693194074	-0.0969129465431982	0.0835366013639772	-1.16012556126073	0.245997688465255	0.443361241014609
C12orf27	0	NA	NA	NA	NA	NA
C12orf29	572.404339811411	0.100184415192889	0.0642484032528567	1.55932926143865	0.118918469441012	0.272604992850938
C12orf32	535.615383589954	-0.0687322704548072	0.062240934225048	-1.10429368245483	0.26946576241825	0.468413807938393
C12orf34	1479.04574294557	0.121115562009352	0.144034050483626	0.84088145548	0.400414348329281	0.601880155899443
C12orf35	430.02006086724	-0.0445846776241345	0.0762605602534063	-0.584636114342512	0.55879241903572	0.737116865541024
C12orf36	0.0524650634832849	-0.285237134302088	2.90810867201686	-0.0980833821812676	0.921866082992404	0.970589618925723
C12orf39	43.5580076561302	-0.553758794057419	0.269760569962655	-2.05277885546461	0.0400940301457224	0.128525917525851
C12orf4	438.120620979198	0.0114976393710968	0.0577350516491434	0.199144870276866	0.842149422694549	0.93299911941446
C12orf40	0.111368287442558	-0.0163151512784393	1.22881418521615	-0.0132771508294148	0.989406677579313	0.997426497855614
C12orf41	540.871223617308	0.00341710141594548	0.0529968896077108	0.0644773955837647	0.948590105363535	0.98194206635484
C12orf42	0.70088173867231	-0.467206043882079	0.39654256966882	-1.17819896177168	0.238717296393264	0.435327383430602
C12orf43	368.609126778296	0.112461918693538	0.0631485848354358	1.78090956411156	0.0749272259358788	0.198910234280501
C12orf44	688.8171769112	0.135150604116002	0.0896721183455835	1.50716417331807	0.131768580965976	0.292212026285962
C12orf45	83.3142457408779	0.0344104205295025	0.115763587939166	0.297247356807784	0.766277669293002	0.887644241969641
C12orf47	419.850700079104	0.0735672990445568	0.0825121817374258	0.891593186551123	0.372611023477935	0.57484867565958
C12orf48	32.0293704380153	-0.302781967666311	0.173323321664141	-1.74691994567834	0.0806512254758602	0.209448719991056
C12orf49	620.733621494416	0.00882033040878497	0.0837032730111883	0.105376170984449	0.916077323577185	0.968888731328623
C12orf5	346.897163693732	-0.327928797261137	0.0815674324027885	-4.02033982928125	5.81142499231666e-05	0.00117417982574608
C12orf50	0.216961751377942	-0.429339506596909	0.635909073468515	-0.675158642186234	0.499574979506944	0.686095329926197
C12orf51	2608.2644435106	0.295917132339528	0.0787751328975628	3.75647899857347	0.000172320725115517	0.00259687894054378
C12orf52	387.645869830563	-0.0174097075699888	0.0663323313171301	-0.262461867754266	0.792965380246428	0.903720736965169
C12orf53	2032.28634059687	0.277394984144937	0.109627989997004	2.53032992899456	0.0113955315123059	0.0525637353356762
C12orf54	0.812564449869866	0.038585579428893	0.360795542268335	0.106945831942113	0.914831953032057	0.968362416222115
C12orf56	0.306471889842699	-0.67252271255455	0.636014242533628	-1.05740196929472	0.290328173157936	0.492112347631491
C12orf57	1407.00106555202	-0.000205176065120232	0.0706636098026184	-0.0029035604845739	0.997683297173225	0.998924801032717
C12orf59	48.8573075390509	-0.496500595231137	0.187684456317033	-2.64540071657538	0.00815942274504974	0.0414944427919457
C12orf60	19.6699061218883	-0.259636325126453	0.103668541856091	-2.50448516471728	0.012262974787853	0.0556071921152758
C12orf61	7.50041453889369	-0.068509728914648	0.141246780645393	-0.485035684364693	0.627651032968819	0.789322400257625
C12orf62	487.198876763393	-0.0766669244681627	0.0999810064060117	-0.766814890388549	0.443191581866626	0.63881169982271
C12orf63	10.539020616641	-0.369023309406212	0.32340741614637	-1.14104776508649	0.253850046540622	0.452306484408887
C12orf65	430.84062888726	0.0324552879921919	0.0635667801789829	0.510569953375154	0.609652219767566	0.775606807060231
C12orf66	88.5554404652944	-0.0605911186221136	0.0700988742004083	-0.864366501077997	0.387386589057355	0.589457015054713
C12orf68	388.843271498575	0.11636158331776	0.164981097723526	0.705302516005545	0.480621995045046	0.671085599676035
C12orf69	1.04686211464645	-0.0845227587115391	0.302514801532201	-0.279400407131954	0.779937558671881	0.895768910865874
C12orf70	0.407760969659468	-0.440428638750045	0.535071166860777	-0.823121607045297	0.410438842668409	0.610386376861639
C12orf71	0.772099548528295	0.0608105342585072	0.356181820639999	0.170728910726665	0.864436929100488	0.945129966320077
C12orf72	53.8071356923073	-0.0144110683767408	0.0619747003967237	-0.232531473076757	0.816125245059145	0.917626452704571
C12orf73	147.015988300889	-0.018857994859496	0.0753427410844284	-0.250296108000158	0.802358366067467	0.909783868190059
C12orf74	0.00751348287926033	-0.0343368001627825	2.90810867201686	-0.0118072617069598	0.990579387069352	NA
C12orf75	141.690664705481	-0.192887137402611	0.143234791507415	-1.34665003783404	0.178092970495164	0.357926641179789
C12orf76	872.51897108477	-0.0641005452799969	0.0740230510628716	-0.865953839508088	0.3865154762266	0.58863263495298
C12orf77	0	NA	NA	NA	NA	NA
C13orf1	379.294017809493	-0.0660950559927093	0.0944380723514614	-0.699877224799014	0.48400398181969	0.67374403512064
C13orf15	2989.01364492483	-0.178748037314072	0.146149844399589	-1.22304637441389	0.221312181190132	0.413863718789454
C13orf16	11.9348730525712	0.0311848903047235	0.250876975207298	0.124303516809208	0.901074962888423	0.962567854735326
C13orf18	138.408490211156	-0.881357767645162	0.192757632177161	-4.57236249320141	4.82255698943961e-06	0.000191105438215352
C13orf23	786.557369556106	0.117030415424456	0.0666353047192411	1.75628243792908	0.0790401944635963	0.206373060770882
C13orf26	10.9672295758988	-1.46703654222988	0.448506436757112	-3.27093754291948	0.00107191581183835	0.00969544184451634
C13orf27	195.612222175977	0.0319486555262621	0.116478543648543	0.274287903381266	0.783863379877078	0.897881635801263
C13orf28	0	NA	NA	NA	NA	NA
C13orf29	17.2423598488366	-0.443531144199771	0.159482869523367	-2.78105821349538	0.00541820204271677	0.0312495155571947
C13orf30	0.68796938032397	0.594102554863821	0.594386171274966	0.999522841504646	0.317541479728525	0.520129458652512
C13orf31	148.192935415182	-0.636389023121246	0.19749446152481	-3.22231326492819	0.00127160022850213	0.0109554161213503
C13orf33	8.40314503282235	0.512896858072211	0.358499659411236	1.43067599817122	0.152523095206808	0.323208038416262
C13orf34	71.8689466236686	-0.15725935745708	0.111847986932062	-1.40600972597389	0.159721236714916	0.333568494004634
C13orf35	0.123983657987079	0.158673649836391	1.22932545738915	0.129073752506015	0.897299290717495	0.96130974195766
C13orf36	73.8584878897193	0.361655190726995	0.374148213285291	0.966609428791338	0.333739319296985	0.536736258510166
C13orf37	316.284414244535	0.0656999458955936	0.108247493984815	0.606941957518298	0.543889432115844	0.723647841738141
C13orf38	11.7657815901537	0.190575773105442	0.170765838626862	1.11600642516017	0.264419384337533	0.462421576880589
C13orf39	1.70837161812458	-0.0576594402301712	0.630431438856904	-0.0914602868389924	0.92712686044641	0.9727525614821
C14orf1	829.332398914277	-0.0623988367424565	0.0715659323019437	-0.871906991712058	0.383259119136621	0.585171594782653
C14orf101	290.152758087965	-0.0551861272529804	0.0733238450582775	-0.752635479073945	0.451668991472747	0.646099277745587
C14orf102	300.457539858033	0.138007369326543	0.073604918694281	1.87497482199197	0.0607961874150945	0.17221708928574
C14orf104	268.4580464615	0.0571821306766187	0.0527774466387806	1.08345769487457	0.278605318864495	0.47885855214139
C14orf105	2.01662212760367	-0.699478679505201	0.576729743961127	-1.21283614522983	0.225192473039626	0.418835367444353
C14orf106	168.096028592314	-0.332109210104462	0.138002473364682	-2.40654534666808	0.0161042045795957	0.0671914919143348
C14orf109	250.038598506127	-0.0236362949488539	0.0710835118864583	-0.332514451264143	0.73950082937254	0.870559945824951
C14orf115	0.141933088854479	-0.269791345548573	1.14902838700592	-0.234799547687052	0.814364318822169	0.916661471543167
C14orf118	226.450342057556	0.333568412004311	0.0947109896713622	3.52196100116534	0.000428367155192232	0.0049920419231659
C14orf119	541.480831730002	-0.169440889680235	0.0551843162995958	-3.07045372747467	0.00213733802144808	0.015974788943828
C14orf126	401.777714777969	-0.14839119429483	0.0644261674334868	-2.3032752095339	0.0212633635408078	0.081385688869946
C14orf128	154.757110409478	-0.0113594037414891	0.0936618728512004	-0.121280980143709	0.903468484450917	0.963494202884107
C14orf129	264.024990847269	-0.0843752695719489	0.0881038489389634	-0.957679722147014	0.338224285017224	0.540251588638285
C14orf132	6090.91530171849	0.37642277937624	0.130539820184177	2.8835858579026	0.00393175450616797	0.0247318317101103
C14orf135	1092.82889324953	0.040043293191078	0.0710698347462006	0.563435856212101	0.573138126880248	0.747647977916955
C14orf138	96.3923204899314	-0.0147895768212567	0.101676680264651	-0.145456920729132	0.884350126225563	0.955610383973506
C14orf139	134.781880863841	-0.35535407431233	0.117883990573963	-3.01443879344561	0.00257455152681789	0.0184048227658438
C14orf142	138.138855939501	-0.220441078353672	0.0668832799085438	-3.29590711841739	0.000981044441084256	0.00915542532864611
C14orf143	43.6379089328929	0.068203963302008	0.0753748268118463	0.904863947114087	0.365537468977501	0.568090165612018
C14orf145	54.3580563926491	0.0616029819093022	0.10409552489955	0.591792797709103	0.553989346689841	0.73303943085762
C14orf147	977.04789798321	-0.0903127427472629	0.0732788662127298	-1.23245278502377	0.217779993436502	0.409161071932578
C14orf148	10.9724353898081	-0.0480761325064428	0.152350386315427	-0.315562918277777	0.752334287390739	0.878847261864223
C14orf149	177.508251322061	0.00255676042923697	0.0929073824657687	0.0275194539053879	0.978045423750005	0.993263967650419
C14orf153	407.730603891369	-0.0685449176429035	0.0952928523235465	-0.719308069509494	0.471951125009716	0.66387408934553
C14orf156	461.24458368277	-0.0147812254554726	0.0944022426397778	-0.156577058363699	0.875578184275739	0.951484458456314
C14orf159	1374.21404685238	-0.000316463662116535	0.0864754904380723	-0.00365957637838624	0.997080087026097	0.998698326280597
C14orf162	18.7768497747294	0.210833636691396	0.309564506823968	0.681065277329373	0.495830186787966	0.682929041623254
C14orf165	0	NA	NA	NA	NA	NA
C14orf166	1314.18069070328	-0.139800446839632	0.0609517479835711	-2.293624899442	0.0218120538966194	0.0827498707279292
C14orf166B	0.352601221206361	0.0248600100003965	0.608588942856943	0.0408486060947712	0.967416589611795	0.988618006518517
C14orf167	522.464565066079	0.00750660889799669	0.112103828272248	0.0669612181286674	0.946612577323631	0.981008735309436
C14orf169	88.7118022159682	-0.216284860071755	0.132216221419745	-1.63584209070019	0.101872640339853	0.24597589136434
C14orf174	23.6775378905265	-0.198223237511006	0.166652118951825	-1.18944324715312	0.234265291235611	0.429920019794349
C14orf176	20.9864521212235	0.279100841123014	0.141161841106159	1.97716917642863	0.0480225104987412	0.146168516330544
C14orf177	0	NA	NA	NA	NA	NA
C14orf178	3.51150708019105	0.853052409367784	0.208755803107344	4.08636500959515	4.38184237274222e-05	0.000959649407691924
C14orf179	269.402580940102	0.0549682564861469	0.087669449864757	0.626994427031805	0.530662888249306	0.713280607927198
C14orf180	0.9505780578066	0.169611652522441	0.425677121492729	0.398451417655854	0.690297462931035	0.837176955715366
C14orf181	15.342683841257	-0.40610530314105	0.186396148728752	-2.17872153427389	0.0293523610306862	0.102508924935625
C14orf182	0.154709181574394	-0.353425325579357	0.811752840507212	-0.435385388190973	0.663282714622959	0.815541154528767
C14orf183	0	NA	NA	NA	NA	NA
C14orf184	0.101020579416288	-0.105096469188566	1.32187820677428	-0.079505410294212	0.936630628445196	0.976823088063803
C14orf19	3.67924459221437	0.197149313032579	0.243303211334289	0.810302962921865	0.417766072867787	0.616767366931892
C14orf2	949.592372926562	0.0328931982809168	0.114988506055257	0.286056401716448	0.774834923209737	0.893178964053781
C14orf21	335.186073894026	0.247630095799556	0.0789962391204811	3.13470740577768	0.00172025599287007	0.0137124447048756
C14orf23	49.4520389068118	0.435982528385323	0.237934488734551	1.83236373467372	0.0668972473115789	0.183625105124307
C14orf28	80.1812944468117	0.0053540606473131	0.0711611390966412	0.0752385461402178	0.940024915868984	0.978140062825509
C14orf33	46.855270405164	0.0966210661097938	0.0767554262350949	1.2588174002689	0.208096293922643	0.397013403642518
C14orf34	0.0670613734443719	0.0621698419910673	1.91487303848649	0.0324668219466948	0.974099774324671	0.991403532071295
C14orf37	324.440845719004	0.322442351751016	0.111084360490263	2.90268000218879	0.00369984470359224	0.0236345619898785
C14orf39	0.663836222076482	-0.968042347750647	0.560731254711941	-1.72639270526832	0.0842767872510746	0.21634432305013
C14orf4	1186.81547393391	-0.0745682664987705	0.0876203958947667	-0.851037771939858	0.394748370919326	0.596984144346468
C14orf43	962.273754896501	0.171590758520568	0.073878867406487	2.32259595394801	0.020200868286694	0.0785867707617321
C14orf45	104.899303570686	-0.0990071415605396	0.0934404993107566	-1.05957419203498	0.289338359808799	0.490787872284293
C14orf48	0.0074005528611372	-0.0343368001627826	2.90810867201686	-0.0118072617069599	0.990579387069352	NA
C14orf49	73.750794444342	0.104879884580844	0.133597556821366	0.785043432501387	0.432428104048928	0.629177961595208
C14orf50	5.99316710484677	-1.00629924190396	0.24153642980428	-4.16624209739035	3.09661848724303e-05	0.00074038787758294
C14orf53	0.0149025425849176	0.0100534410603244	2.90810867201686	0.0034570376124741	0.99724168855704	NA
C14orf64	56.6800594148817	0.0729941321221579	0.131893223206617	0.553433530150438	0.579966584321277	0.753871012815168
C14orf68	0.894935145512024	-0.0780165455252661	0.460141288502709	-0.169549109098926	0.865364747980124	0.945419688708944
C14orf70	0.0895968611224519	0.109135649205714	1.43610875537655	0.0759940003130881	0.939423871453054	0.977986803925169
C14orf72	0.106877068903755	-0.0607062036270331	1.42499467082402	-0.0426010039686177	0.966019595167168	0.988203854083659
C14orf73	0.217747712344696	-0.515547401781817	0.839070987591357	-0.614426442346375	0.538933566856673	0.720160631688179
C14orf79	241.95196250612	0.00446006869928316	0.0961342652292106	0.0463941622547291	0.962996089350532	0.987371981687544
C14orf80	195.589201566628	-0.000923667259991444	0.132276557335392	-0.00698284925611916	0.994428537665753	0.997825436102718
C14orf86	12.9192031557986	-0.765629114459718	0.294477299823159	-2.59995970799616	0.00932347067486927	0.0457423510893772
C14orf93	245.145425875766	0.116043665846763	0.0794470655599759	1.46064130913885	0.144113903466998	0.310654851200962
C15orf17	1766.10810830898	0.129278854808827	0.0420231688479222	3.07637092473143	0.00209537001884575	0.0157310010420931
C15orf2	0.69385285481101	-0.819972408505804	0.566735241408529	-1.44683504499896	0.147943128947486	0.31647619284501
C15orf21	23.8469341636089	-0.0189086055954853	0.160321202927968	-0.117942014219921	0.906113603014187	0.964877904070447
C15orf23	224.925388264055	-0.147521244602102	0.0989165275068917	-1.49137104102067	0.135864106796127	0.298504233689794
C15orf24	1294.35373983154	-0.11895244863019	0.0637650165044897	-1.86548134307806	0.0621139649335278	0.174817964054636
C15orf26	1.9845448378631	-1.73976707883102	0.444806594618444	-3.91128886100125	9.18048927347448e-05	0.00167218636313896
C15orf27	31.8435911268106	0.111944446949212	0.239461021535276	0.467485047175917	0.640152887708381	0.798777516009123
C15orf28	5.15795988989648	0.472465395703989	0.200087882880237	2.36128939395487	0.0182115128041867	0.0729378233869782
C15orf29	464.000441146485	0.0671597615851457	0.0637711421565982	1.05313719205822	0.292278119272179	0.493661286777736
C15orf32	0.022532517289606	-0.0317632812962269	2.90810867201686	-0.0109223157999106	0.991285426125777	NA
C15orf33	33.2285139431608	-0.108436711717808	0.102953894344291	-1.05325507508421	0.292224102725094	0.493646667734422
C15orf34	6.42761962347491	-0.0175276339263685	0.148271388731156	-0.118213190530975	0.905898738709502	0.964811352357162
C15orf37	44.0189266355181	-0.0776186626838754	0.117669523994761	-0.659632673344812	0.509489581569202	0.694403755819683
C15orf38	394.588543010046	0.210683732295051	0.0707882826842411	2.97625149680249	0.00291795459342931	0.0200816912257355
C15orf39	619.74509060997	0.458129790621903	0.119639982343996	3.8292365281755	0.000128541418388584	0.00211635897571097
C15orf40	223.477457293796	-0.0338766823826925	0.0466528175678025	-0.726144403464123	0.467750250470901	0.660607315970217
C15orf41	119.85662294797	-0.0453440347959855	0.0692519594047991	-0.654768979617394	0.512616505650439	0.697176530724408
C15orf42	91.6010809376649	0.182253371563124	0.1783951137338	1.02162759813636	0.306957190429168	0.508835233675541
C15orf43	0	NA	NA	NA	NA	NA
C15orf44	729.02028022564	-0.00645575115151139	0.0460802638067463	-0.140097964251807	0.88858258902266	0.95716243089305
C15orf48	2.06422762528851	-0.843795531326969	0.394163020925512	-2.14072727914887	0.0322960373210899	0.10986589460737
C15orf5	0.0973648449103843	0.239734231496194	1.32518984973855	0.180905574807634	0.856441692989865	0.940715289042701
C15orf50	0.538699678799814	1.09997003111103	0.468008858550345	2.3503188262679	0.0187573366306443	0.0746983584434482
C15orf51	4.25275798072374	-0.416071372015465	0.223050543493777	-1.8653681156669	0.0621298233794269	0.174817964054636
C15orf52	763.214168932971	-0.089536294798698	0.116392962615598	-0.769258662952008	0.441739771541223	0.637314743286962
C15orf53	0.00755757621334378	-0.0343368001627822	2.90810867201686	-0.0118072617069597	0.990579387069352	NA
C15orf54	0.191042837892673	-0.73492695713761	1.42986149826162	-0.513984716723339	0.607262676018209	0.77409704518908
C15orf55	0.0886216512705316	0.0229283239935159	1.33017803686085	0.0172370339594732	0.986247517745313	0.997294703190105
C15orf56	2.28276903586207	-1.05635735695273	0.23036522426173	-4.58557649201664	4.52735481921932e-06	0.000181742360703845
C15orf57	300.922875201166	-0.00124899264783403	0.0652746618479997	-0.0191344177430205	0.984733875062639	0.99664623028195
C15orf58	36.837137030326	0.0323717477590658	0.0712132037469953	0.454575079560743	0.649414966505734	0.805608886590369
C15orf59	899.598768782739	0.36950072995314	0.135285607623357	2.731264148821	0.00630918810725981	0.0347080365971908
C15orf60	0	NA	NA	NA	NA	NA
C15orf61	94.7705603558033	0.0798317195249242	0.0842275178565883	0.947810425339273	0.343225972192474	0.545073358053198
C15orf62	30.9555523563738	0.509865548251653	0.130063954440104	3.92011415035402	8.85070363132767e-05	0.00162491191866418
C15orf63	960.768639243285	0.228030042331486	0.111821652432494	2.03922976785865	0.0414271012828838	0.131531279948584
C16orf11	0.421569719144646	0.83746086654375	0.981698402692838	0.853073473733442	0.393618560521631	0.595828844404148
C16orf13	591.033903779523	-0.104206534397309	0.0843828564968949	-1.23492541878033	0.216858262329534	0.407987647427666
C16orf3	2.50271908333907	-0.0543990604565788	0.233718736027497	-0.232754384099436	0.815952136316075	0.917543308905954
C16orf42	1299.88050454153	0.0768173700283379	0.0938792481597754	0.818257192447904	0.413210343968667	0.612905282790214
C16orf45	2724.86809947391	0.101935683808854	0.0829373406702829	1.22906863163238	0.219046074941462	0.410730517335362
C16orf46	78.5124353435793	-0.0775560085507832	0.0829135782986507	-0.935383686751888	0.349590600910406	0.551724685352889
C16orf48	441.323126227881	0.0140065826044643	0.106129879125219	0.131975865043042	0.895003381651223	0.960386197710293
C16orf5	3639.21849310508	0.0459201151317382	0.0990690472102711	0.463516268954057	0.642994356210069	0.800972910340842
C16orf52	456.94862749073	0.106936042574809	0.0778379809181303	1.37382857717345	0.169494907068882	0.346649238107406
C16orf53	966.353156484621	0.00359028873478693	0.0874724883276857	0.0410447765168991	0.967260199420276	0.988618006518517
C16orf54	17.0495943464029	-0.714614471827803	0.191297657456588	-3.73561538248305	0.000187256693604341	0.00276786930658302
C16orf55	171.489866760337	-0.224693251862899	0.0815070900053951	-2.75673259648977	0.00583820737222135	0.0329475855509967
C16orf57	814.970245773623	-0.0909413704587358	0.0480510101311277	-1.89260059696068	0.0584110043267434	0.167434022005997
C16orf58	1861.39459420833	0.0789701581426208	0.0458575861369097	1.72207402951503	0.0850561089492668	0.217379968542347
C16orf59	78.0086046110495	0.226039572405286	0.184243651443257	1.2268513494746	0.219878466833328	0.411890971476625
C16orf61	405.721466612142	-0.241510355381855	0.0741822428673577	-3.25563566221219	0.0011313883152683	0.0100903480300506
C16orf62	1636.21819085517	0.0283344601123098	0.0430654904128226	0.657938870327441	0.510577412280434	0.695271934632944
C16orf63	542.45389957485	-0.177144727755465	0.0375786618879934	-4.71397114360965	2.42935081839596e-06	0.000112958709158884
C16orf68	181.177388770787	0.0787093154064231	0.0635316834072908	1.23889862797797	0.215383041860102	0.406001496425451
C16orf7	871.714951921462	0.171713244765487	0.0759635568704151	2.26046872789816	0.02379217517644	0.0877787069009567
C16orf70	484.107119173796	-0.0966939402187855	0.0617006302228129	-1.56714671907896	0.117080401095022	0.270093480760967
C16orf71	27.7305237290963	-0.176400902342022	0.150780561575348	-1.16991806171163	0.242033944609209	0.439092259096856
C16orf72	844.489893044674	0.070932531524038	0.045235779540684	1.56806254350592	0.11686653689571	0.26983586961588
C16orf73	1.33019021791363	0.734991542210276	0.367696641981787	1.99890740978451	0.0456183728740626	0.140843111179079
C16orf74	19.6868525243899	-0.206320637050967	0.189930019602308	-1.08629819279216	0.277347086324397	0.477221225959864
C16orf75	64.0394235827804	-0.147645595676204	0.209885230116351	-0.703458721675441	0.481769922533058	0.672015842797676
C16orf78	0	NA	NA	NA	NA	NA
C16orf79	81.0322352370152	0.21017008471055	0.162074592619167	1.29674911603446	0.194717523724004	0.380268536736577
C16orf80	800.27580368242	-0.125778562233191	0.0543361669116518	-2.31482214116615	0.0206226676978585	0.0796195932699229
C16orf81	2.16629169943254	0.293743017497543	0.252590739850155	1.16292076927207	0.244861649913885	0.442261340357832
C16orf82	0.247718829215506	0.782715882594001	0.937744111881046	0.83467960254523	0.403898129231019	0.604540503036981
C16orf86	122.815061151353	0.226799327319305	0.103037957101578	2.20112406824719	0.0277272418467458	0.0983177500701051
C16orf87	147.706196176997	0.164304032512042	0.0789235370314185	2.08181283672873	0.0373595687709875	0.122043456253468
C16orf88	353.535979266297	-0.184103446988958	0.0692751197465848	-2.65756952369662	0.00787063546953342	0.0404420654309078
C16orf89	186.683485616166	-0.844727583706554	0.23071773515564	-3.66130320730094	0.000250935570764517	0.00342211766585715
C16orf90	0.0219267444957751	0.140650645863088	2.90810867201686	0.0483649896637264	0.96142536083729	NA
C16orf91	213.755584184242	-0.031143711323927	0.079592274232926	-0.39129063246497	0.695582422236213	0.84040270979326
C16orf92	2.44569372183789	0.483551839416114	0.24861031897842	1.94501918264337	0.051772669612477	0.153513674741936
C16orf93	75.1863316525547	-0.0916127975453502	0.129116133162991	-0.709537958588813	0.477990704554615	0.668606707883175
C17orf100	195.968581296736	0.153487532505375	0.0718786455148528	2.13537040668997	0.03273076598586	0.1109166005007
C17orf101	270.077980252349	-0.0557972949384231	0.0871939278774811	-0.639921796123528	0.522223442916325	0.706105853392585
C17orf102	25.839009777037	0.421669627703927	0.248724665635668	1.69532694566605	0.0900134159043892	0.225594295060486
C17orf103	346.498579288048	0.0197728495531205	0.0519347473941884	0.380724862355509	0.703407418346684	0.845715805868226
C17orf104	25.9340537079917	-0.14303588803991	0.110150003604518	-1.29855545491824	0.194096533479178	0.379498198474979
C17orf105	0.00790684305688712	0.0518701634168754	2.90810867201686	0.0178363910248587	0.98576937353259	NA
C17orf106	175.011633203851	-0.0517756356179764	0.0969937231824309	-0.533803981527691	0.593477158818651	0.763655145396883
C17orf107	30.9971624774889	0.12440870128851	0.216854362199823	0.573697019633258	0.56617284548002	0.742459940366585
C17orf108	515.72565430087	0.113771570407627	0.112374878679312	1.01242886083376	0.311333044791555	0.513093715104864
C17orf28	760.668370063119	0.0209979040326938	0.139304507723835	0.150733844695976	0.880185674046716	0.9535735362607
C17orf37	769.176295402698	-0.169614374973515	0.0715257551684199	-2.37137482259542	0.0177220486305173	0.0716861709194215
C17orf39	380.386026549666	0.0546165719778505	0.0428778216021258	1.27377207929665	0.202744202973097	0.390548331351944
C17orf42	116.844404555165	-0.104852732395391	0.0622322466396764	-1.68486175667876	0.0920152465316429	0.228814048953854
C17orf44	24.4509912782074	-0.371728259336564	0.113712397207942	-3.26902139488623	0.00107920140955475	0.00974704796740859
C17orf46	0.405097777225009	0.547379088304448	0.530548935489907	1.03172214981263	0.302202298020473	0.503697714776806
C17orf47	2.07699736477598	0.452034791234583	0.253959722599965	1.77994678292599	0.0750846703791642	0.199242459139205
C17orf48	117.492331988856	0.0614796954420954	0.0825521790630826	0.744737402935365	0.456430483235545	0.650440916989658
C17orf49	933.635153658616	0.022558275682904	0.0884629507619928	0.255002523526447	0.798721150159682	0.907318986241181
C17orf50	2.24592766643959	0.446660694717252	0.251057653929896	1.77911602265659	0.0752207423538878	0.199403388912913
C17orf51	833.490966985744	0.288504416127095	0.102582547824968	2.81241226937897	0.00491714349695323	0.0291674359032029
C17orf53	36.8424258967854	-0.0630108068630315	0.165263404034774	-0.381275015064879	0.702999191076937	0.845514172888063
C17orf54	0.0821433430362208	0.323362872415832	2.36357413046965	0.136810971252075	0.891180211385949	0.958382677170022
C17orf55	3.50636169549266	0.266109006055876	0.279582358291814	0.951809004265301	0.341193854668798	0.543345181512509
C17orf56	365.445867701656	0.0172185268286231	0.101594718370027	0.169482499729071	0.865417136427619	0.945419688708944
C17orf57	11.1893350895428	0.065566966779364	0.154651775406488	0.423965173416387	0.671591212269314	0.821988556498408
C17orf58	199.988928593811	-0.162036589742556	0.0670739618714661	-2.41578975240895	0.0157011245307014	0.0661427294707853
C17orf59	283.734284052104	0.0556923457348113	0.0799844578799696	0.69628959439079	0.486247488401561	0.675596436888732
C17orf60	25.1567900190604	-0.708217285228429	0.181267541069077	-3.90702759606885	9.34384855209318e-05	0.0016925871562469
C17orf61	411.441124627819	-0.126682090925398	0.128192908010046	-0.988214503375417	0.323047606630108	0.526214154413941
C17orf62	1368.87741193574	-0.154395878051218	0.0798765009259819	-1.93293241768677	0.0532445237398289	0.15672708069497
C17orf63	635.994502684996	0.0123546839244172	0.0473009417312482	0.261193191345181	0.793943528449747	0.90438993829195
[truncated: 18,502 more rows]

## Sheet: DEG
gene_name	baseMean	log2FoldChange	lfcSE	stat	pvalue	padj
ABCC3	124.472279800639	-3.01804	0.381491058318028	-7.91117790863359	2.54964855612777e-15	6.74054e-12
ACCN2	3372.03094131664	0.661689	0.114462025305977	5.78085863232664	7.43203238286545e-09	1.44776e-06
ADAM12	63.9790381527105	-1.52413	0.231064397030791	-6.5961189635338	4.22060302998252e-11	2.16962e-08
ADAM19	221.272857689691	-0.973297	0.183988764850255	-5.28998034907006	1.22329502373525e-07	1.2757e-05
ADAM6	100.726918888833	-1.946	0.363828479737314	-5.34866536862175	8.86051940844822e-08	1.01836e-05
AIM1	49.5615620564313	-1.52521	0.224559006782186	-6.79204388029366	1.10555908051381e-11	6.19984e-09
ALDH1A3	43.1049609532364	-2.0591	0.401789349917151	-5.12481483385462	2.97830296123449e-07	2.48995e-05
AMPD3	355.488402411148	-0.762795	0.144324666329547	-5.28526773040241	1.25521043440344e-07	1.29771e-05
ANG	35.8074407759461	-1.24758	0.183665171315532	-6.79270201437079	1.10052548897326e-11	6.19984e-09
ANGPT2	225.20390887013	-1.22786	0.246678791501105	-4.9775733124127	6.43863979825719e-07	4.25548e-05
ANXA1	976.310711953791	-1.76202	0.238774794151246	-7.37942676946935	1.58972490632304e-13	1.9613e-10
ANXA2	1006.19094265625	-0.874779	0.175528275632835	-4.98369537621763	6.23812631300262e-07	4.13773e-05
ANXA2P2	331.282510775573	-1.0425	0.192933416527805	-5.40340348416006	6.53881463751476e-08	7.90897e-06
ANXA5	5068.49514271205	-0.773772	0.128267455655313	-6.03248575308511	1.61456581923924e-09	4.33031e-07
APOBEC3F	31.1772882679712	-0.716017	0.150587699248301	-4.75481422057077	1.98628985311778e-06	9.72441e-05
APOBEC3G	79.3260373074851	-0.773388	0.161383188063814	-4.79224526635931	1.64925106774325e-06	8.3849e-05
APOL1	295.810476617479	-1.09677	0.221772317634881	-4.94546723941375	7.59614450683074e-07	4.71726e-05
AQP5	21.6403716912797	-3.17355	0.548194753697328	-5.78908471699541	7.07709991329889e-09	1.42357e-06
B3GNT7	77.5381749311784	-1.37547	0.232843669395995	-5.90725579983195	3.47853408751063e-09	7.82551e-07
BANK1	10.6541952704716	-1.59792	0.303943303405616	-5.2573066879696	1.46180422098205e-07	1.44664e-05
BCAT1	525.017427828062	-1.19622	0.227085904196582	-5.26770796644239	1.38137627766972e-07	1.39693e-05
BCO2	49.5118407911864	-0.738659	0.154522187481321	-4.78027908301699	1.75052020775975e-06	8.69163e-05
C10orf105	122.780661728653	-1.42162	0.262823453887378	-5.40904159534534	6.33629136279567e-08	7.76552e-06
C10orf11	21.0743217873245	-0.935224	0.170456778795699	-5.48657563280218	4.09800009774887e-08	5.6176e-06
C11orf63	25.5040497432432	-1.53219	0.301007783036374	-5.0901922808387	3.57700611024885e-07	2.75817e-05
C1orf133	15.7654379918933	-0.881929	0.175524695272263	-5.0245273218255	5.04673954029769e-07	3.60598e-05
C1RL	204.455795007909	-0.847497	0.172229722970092	-4.92073435637111	8.62200895647408e-07	5.16372e-05
C21orf125	16.9808437974612	1.71678	0.239786493177234	7.15960591223706	8.09093144779849e-13	8.80769e-10
C21orf63	183.828435819678	-0.957794	0.157120722527405	-6.09591092222136	1.08815998925451e-09	3.19643e-07
C21orf7	85.288033814277	-1.81117	0.256654478033503	-7.05685611593026	1.7031180904915e-12	1.50085e-09
C5orf62	328.45930313305	-0.771993	0.151252522458462	-5.10400160179851	3.32545455558722e-07	2.64299e-05
C9orf44	3.00622239793295	-4.02492	0.815957511030223	-4.93276089045123	8.10753812624324e-07	4.96815e-05
CA2	1253.80474681549	-0.919876	0.17301731569118	-5.31666820683666	1.05684524634649e-07	1.18765e-05
CA3	22.7310727949392	-1.35138	0.237864232252988	-5.68131757569242	1.33661028302543e-08	2.24866e-06
CAPG	776.742579544753	-0.947915	0.185577270485983	-5.10792618551146	3.25713834847633e-07	2.63217e-05
CARD16	44.122376290427	-1.32033	0.22572614057849	-5.84926578416651	4.93747592071097e-09	1.06248e-06
CASP4	101.940500710812	-0.875185	0.176155037883862	-4.96826685183077	6.75539578061038e-07	4.4175e-05
CASP8	84.4320276658815	-0.644218	0.134736398909362	-4.78132002014393	1.74147875914197e-06	8.68674e-05
CAV1	724.134337139281	-1.13765	0.22971390333163	-4.95248331271332	7.3272341594965e-07	4.63823e-05
CCDC109B	85.6158566134022	-1.17268	0.193008628693168	-6.07579109914944	1.23377941307118e-09	3.45944e-07
CCDC152	88.2611226665803	-0.93389	0.180562572364999	-5.17211130977532	2.31463625603001e-07	2.0895e-05
CCDC19	3.19756584731979	-2.42176	0.422180136787048	-5.73631078819162	9.6761035557859e-09	1.75555e-06
CD109	187.0912976671	-0.893802	0.156835795044374	-5.69896862470489	1.20534403980799e-08	2.08468e-06
CD3E	17.2835169491625	-1.63294	0.320274919244343	-5.09856163022314	3.42244106840176e-07	2.66116e-05
CD58	82.2835103564849	-0.896287	0.145579614577865	-6.15668061664188	7.42854453104749e-10	2.33004e-07
CD7	16.1908946537876	-1.10664	0.220339177765406	-5.02242638459704	5.10227559547071e-07	3.61579e-05
CD74	16074.687054839	-1.16347	0.198140963623571	-5.87194264630331	4.30717768105782e-09	9.48912e-07
CD97	380.125647107339	-0.984874	0.170468972860354	-5.77743795990319	7.58466745339588e-09	1.4621e-06
CHI3L1	2407.54944994469	-2.68647	0.40707752473243	-6.59939743201577	4.12832247140642e-11	2.16962e-08
CHRNA1	67.4817569464884	-3.63377	0.484265135403617	-7.50367017135734	6.20553315930825e-14	8.20283e-11
CHST6	379.054710727248	-1.01195	0.202042130989653	-5.00860551034828	5.48258171601258e-07	3.79418e-05
CIITA	156.362587825232	-1.34977	0.242599888097918	-5.56377984031767	2.63992971212304e-08	3.78717e-06
CISH	35.9496036930283	-1.07981	0.20567014805713	-5.25022395848992	1.51914397776599e-07	1.47139e-05
CLCF1	22.743097131279	-1.49839	0.235151043661495	-6.37202629999619	1.86546885803459e-10	8.02846e-08
CLIC1	823.224321552914	-0.81331	0.154684122685277	-5.25787518009006	1.457293731789e-07	1.44664e-05
CMYA5	148.068948059633	-2.09239	0.274622792483125	-7.61914885080686	2.55353866118688e-14	3.93798e-11
COL21A1	33.8965873382841	-1.5711	0.284256465315952	-5.52706698021902	3.25628667061368e-08	4.53089e-06
COL4A1	1444.19557702115	-1.68136	0.265859114597781	-6.32424220669586	2.54478304139354e-10	1.00199e-07
COL4A2	1781.56458261438	-1.40181	0.243200106725311	-5.76401351872718	8.21368317739281e-09	1.55157e-06
COL5A1	140.098066623714	-1.34321	0.276877270075839	-4.85126942886159	1.22673764858896e-06	6.75748e-05
CPPED1	256.036226317747	-0.762925	0.149029374135954	-5.11929019028357	3.06687747453594e-07	2.51131e-05
CRYZ	385.480789014087	-0.626263	0.111950088230181	-5.59412277747334	2.21740005233953e-08	3.32417e-06
CSMD1	546.118600243304	0.852759	0.176186882544347	4.84008237899641	1.29785318252439e-06	7.04342e-05
CST3	19298.0796909359	-0.798781	0.168055062389992	-4.7530903271382	2.00330793000121e-06	9.75611e-05
CTSW	12.3361810624595	-1.79731	0.310380340853926	-5.79065421016441	7.01127908257059e-09	1.42357e-06
CTSZ	1342.25660187634	-0.694309	0.136665013583751	-5.08036999717766	3.76700452838306e-07	2.85706e-05
CXCL10	58.2112826178825	-1.93732	0.40016148256824	-4.84134816916746	1.28961190732748e-06	7.03999e-05
CXCL11	24.1888673995251	-1.98953	0.387417244792406	-5.13535699581301	2.8160894514633e-07	2.41271e-05
CXCL9	30.9583680333978	-1.99108	0.398979029785111	-4.99044439806268	6.02405393882413e-07	4.02459e-05
CYP27A1	764.204381206492	-0.944963	0.178364718467568	-5.29792562005661	1.17125655703296e-07	1.25291e-05
DDIT4L	61.288735529338	-1.72078	0.330799071266037	-5.20188216555036	1.97280299868158e-07	1.82248e-05
DIRAS3	130.778251014262	-1.20436	0.219819622691865	-5.47884840813728	4.28102933442949e-08	5.78283e-06
DMRTA2	47.1090025462102	-3.43524	0.37496502231477	-9.16149568838476	5.11829199838164e-20	4.73596e-16
DNAH11	9.34422807696663	-2.65237	0.365722624156044	-7.25240260770953	4.09442649272555e-13	4.73572e-10
DPEP1	30.1916999262225	-2.7832	0.523520930492777	-5.31631255914112	1.0589119497692e-07	1.18765e-05
DPP4	23.0870735076228	-1.49117	0.284868217671384	-5.23458779637861	1.65353460481397e-07	1.56925e-05
DPY19L1	1302.4029664133	-0.650504	0.127289256672399	-5.1104404237111	3.21408656124342e-07	2.62026e-05
DPYD	157.17540648605	-1.00296	0.160893983104802	-6.23368592920278	4.55586041579479e-10	1.65315e-07
DUSP10	145.366699087551	-0.795535	0.141755232553148	-5.61203328951565	1.99962956711069e-08	3.03321e-06
EHD2	822.630511891576	-0.671717	0.136274791235048	-4.92913435195238	8.25947626626856e-07	5.04455e-05
ELOVL1	1369.25825614252	-0.881359	0.146741796477984	-6.00618628643108	1.89937949987389e-09	4.95069e-07
EMILIN2	112.825555967153	-1.34407	0.230920510428496	-5.82049811858148	5.8672503604456e-09	1.23386e-06
EMILIN3	413.665808827997	-2.28515	0.400272510011547	-5.70899036065342	1.13648326849927e-08	2.02228e-06
EMP3	199.214049544073	-2.11484	0.272280635699632	-7.76712491375038	8.02876569431403e-15	1.85725e-11
EMR1	19.5420749064602	-2.31331	0.415320581920789	-5.56994891911849	2.54814029955015e-08	3.68405e-06
EMR2	83.7008697353155	-1.13497	0.210096423488641	-5.40211763378266	6.5858735736437e-08	7.91417e-06
EN1	17.8452559783418	-3.42812	0.557652990964669	-6.14741527822638	7.87557411987773e-10	2.42909e-07
EVC2	16.3507249611234	-1.56094	0.286754914041399	-5.44345299088958	5.22575291868096e-08	6.6695e-06
EVI2A	1081.71770608927	-0.842866	0.149435938668624	-5.64031523679397	1.69739118708324e-08	2.68478e-06
EXOC3L2	4.61580602826451	-2.08401	0.367544047287847	-5.67009713155935	1.42716584671815e-08	2.35814e-06
EYA4	36.1376676023045	-2.28609	0.32019876668711	-7.13960188730241	9.36016164896226e-13	9.1168e-10
FABP5	53.4453755867895	-1.79564	0.306453949259217	-5.8594124209802	4.64507778497939e-09	1.01132e-06
FAM114A1	90.1285559541681	-0.729448	0.147807065046299	-4.93513912905255	8.00936440446617e-07	4.92642e-05
FAM180B	9.01204299813607	-1.81127	0.315741893438433	-5.73656661511158	9.66150597339465e-09	1.75555e-06
FAM70B	23.4671085719917	-0.824455	0.164734769539359	-5.00474253882469	5.59367425962288e-07	3.83395e-05
FAT2	12.2960926328854	0.776441	0.153512926264165	5.05782435830226	4.24066739745262e-07	3.12661e-05
FBXO17	132.486362021757	-1.26881	0.2641798726652	-4.80283878821473	1.56431829225809e-06	8.07365e-05
FCGBP	2702.35853509565	-1.46999	0.294293205453894	-4.99496872515924	5.88453028357568e-07	3.95997e-05
FCGR2A	583.856045942754	-0.9669	0.190620409849795	-5.07238185160541	3.9286705367419e-07	2.96751e-05
FCGR2C	14.7249338214425	-1.37565	0.279500061799213	-4.92181190311545	8.57466080699389e-07	5.15203e-05
FCGR3A	1269.16300950923	-1.24954	0.228919318941808	-5.45843118457134	4.80359969353184e-08	6.26024e-06
FGFBP2	31.3525598549096	-1.55848	0.293293792239408	-5.3137187637533	1.07410348530359e-07	1.19743e-05
FGFRL1	453.429853723383	-0.864716	0.17008901418105	-5.08390439623312	3.69754104019892e-07	2.82755e-05
FKBP9	972.259388608994	-0.784603	0.157382689286651	-4.98531927239825	6.18595782696508e-07	4.11789e-05
FLNC	934.219149283864	-1.40528	0.229652970733807	-6.1191290352877	9.40881939742336e-10	2.85442e-07
FSTL1	1379.03238108793	-0.736154	0.138844205519141	-5.30201739677676	1.14529924139053e-07	1.24676e-05
FTL	26097.4416156656	-0.743493	0.125764075598275	-5.91181015210157	3.3836840470092e-09	7.73067e-07
G0S2	27.9587167075089	-1.91898	0.375569986891605	-5.10951258588726	3.22990975683707e-07	2.62161e-05
GALNT3	17.4513550657346	-1.26052	0.224608815608336	-5.61207769645858	1.99911634855187e-08	3.03321e-06
GAPT	29.9764740701353	-1.10217	0.228613968067466	-4.82111544392439	1.42757706899814e-06	7.48406e-05
GBP1	678.556429935572	-1.39817	0.249969519250179	-5.59334447443349	2.22736748353626e-08	3.32417e-06
GDF15	28.283235015135	-1.7882	0.316409852259229	-5.65153894799854	1.59017645169616e-08	2.53688e-06
GNG5	791.36962004427	-0.633827	0.127383928277325	-4.975718400061	6.50060934988219e-07	4.28115e-05
GNLY	25.9313445748963	-1.81327	0.340458903138461	-5.32594418145821	1.00429971241684e-07	1.14022e-05
GPR1	3.56070912191414	-2.93676	0.610044726662215	-4.81400123059189	1.47937895375776e-06	7.71194e-05
GPR37	1327.17862802657	-1.07001	0.215265854378226	-4.97064222829388	6.67314880716411e-07	4.37919e-05
GPR65	51.8407968757788	-1.29289	0.240160557663022	-5.38342860443727	7.30802421794958e-08	8.66938e-06
GPX8	32.3019571258916	-1.55435	0.250347865303688	-6.20875366073044	5.34064630285114e-10	1.90065e-07
GRID2IP	25.2019850503288	0.724653	0.1446467626129	5.00980844489308	5.44842386340624e-07	3.79055e-05
GRIN2B	22.2178447536576	1.69479	0.325958187234468	5.19941616169017	1.99915473076807e-07	1.82248e-05
GSN	8566.53871030056	-0.682938	0.133807801695444	-5.10387646858477	3.32765537791951e-07	2.64299e-05
GZMA	9.50130098639352	-2.20215	0.427050205681296	-5.1566560193888	2.51399019343678e-07	2.22602e-05
GZMK	6.15751749450832	-2.51596	0.478043864678783	-5.2630227093171	1.41706067228357e-07	1.42419e-05
HAMP	85.8656024432158	-2.03914	0.350653703079897	-5.81525148512771	6.05427963968716e-09	1.25888e-06
HDAC4	1701.84996701466	0.616603	0.0999832169088815	6.16706057529207	6.95711114641708e-10	2.25874e-07
HEBP1	432.659864600576	-0.695036	0.144027111016636	-4.82573107911272	1.39490624380339e-06	7.37431e-05
HLA-DMA	695.498301274357	-0.974445	0.178030013978856	-5.47348776666361	4.41263358078412e-08	5.91741e-06
HLA-DMB	717.149022591489	-0.897245	0.182895752952733	-4.90577421708693	9.30595259412953e-07	5.53749e-05
HLA-DOA	414.317534920135	-1.30622	0.231041158969677	-5.65364148161357	1.57083694224907e-08	2.52782e-06
HLA-DPA1	2397.41301643641	-1.22068	0.224165018076824	-5.44543927209902	5.1677692491075e-08	6.6413e-06
HLA-DPB1	1455.18721026684	-1.27118	0.228856016367102	-5.55448670110561	2.78428709406526e-08	3.93328e-06
HLA-DQA1	404.329787342409	-1.60494	0.305743065368635	-5.24932516287474	1.52657407619467e-07	1.47139e-05
HLA-DQA2	88.8735529801752	-2.45762	0.356242562206824	-6.89872479067835	5.24714102866842e-12	3.73475e-09
HLA-DRA	5005.72054483679	-1.34699	0.225322590331282	-5.97807097857483	2.25795357070409e-09	5.72407e-07
HLA-DRB1	1722.87799528682	-1.14428	0.236057138721299	-4.84747437208719	1.25043179839207e-06	6.86661e-05
HLA-DRB6	128.668972626265	-1.43771	0.254085857639298	-5.65834743663529	1.52837492098108e-08	2.48106e-06
HMOX1	893.996920706321	-0.933773	0.178132606879879	-5.24201162549056	1.58835360194524e-07	1.51516e-05
HOXA1	4.92865615221105	-2.06603	0.419626689262949	-4.9234969775206	8.50111904775568e-07	5.15203e-05
HOXB3	8.17667383432267	-1.87435	0.380809620559649	-4.92201947976363	8.56556855442819e-07	5.15203e-05
HPN	57.7833174913566	-1.44153	0.269326676780124	-5.35236098601572	8.68139920420583e-08	1.01043e-05
HS3ST3B1	5.08080062197758	-2.29526	0.457925950683524	-5.01229501842582	5.37846576611417e-07	3.756e-05
HSF2BP	84.4072929807257	0.864706	0.153413656087107	5.63643722097725	1.73604282189452e-08	2.72264e-06
HSPB7	39.4139885826718	-1.13992	0.222609053173596	-5.12073530617565	3.0434658952368e-07	2.51131e-05
HTATIP2	155.269644230203	-0.71422	0.148875318717052	-4.79743935950556	1.60706839372473e-06	8.21558e-05
IBSP	11.3212673669783	-3.97817	0.707011911365667	-5.62673424993505	1.83653330825892e-08	2.85604e-06
IFI30	597.65464669085	-1.08335	0.225806153233377	-4.79768774691528	1.60507737660691e-06	8.21558e-05
IGF2BP2	21.0265356118443	-2.00242	0.263554052467049	-7.5977452880973	3.01334691465482e-14	4.28962e-11
IGF2BP3	41.9812126936116	-1.94853	0.281270251044339	-6.9275994909084	4.28041504664339e-12	3.16853e-09
IGFBP2	913.89044728719	-2.04846	0.294789453128785	-6.94887889408822	3.6820045060897e-12	2.96257e-09
IGFBP5	7810.90449594843	-0.990842	0.198097206498371	-5.00179848252995	5.67979440827587e-07	3.87861e-05
IL1RAP	447.040801929725	-1.11487	0.231946360566182	-4.80658600665013	1.53529451702188e-06	7.95859e-05
IL2RB	23.0745622097334	-1.7842	0.293637393780213	-6.07621347226156	1.23053573900069e-09	3.45944e-07
IQGAP1	1407.84571873124	-0.688904	0.130549092951351	-5.27696949759393	1.31337737253831e-07	1.3503e-05
ITGA2	237.043082613709	-1.00959	0.193944015557437	-5.20557036644096	1.93401641795572e-07	1.80762e-05
ITGAL	174.29021214879	-0.985403	0.198580723028314	-4.96223104517366	6.96880278299321e-07	4.49462e-05
JAK3	123.108708779906	-1.10045	0.217934060503194	-5.04947894325783	4.43016763842417e-07	3.25336e-05
KCNIP2	1327.34643846236	1.17777	0.232374686926317	5.0684046126754	4.01163933910623e-07	2.99352e-05
KCNJ11	589.820054435642	1.09064	0.208013129135917	5.24313722767446	1.57869034688374e-07	1.51374e-05
KCNK5	6.57576101433858	-2.08389	0.381310586036922	-5.46506193803754	4.62745198433566e-08	6.08538e-06
KCNN4	25.7146574056885	-1.21294	0.244937178533135	-4.95204992408467	7.34357572225303e-07	4.63823e-05
KCTD14	33.6447818821353	-0.950774	0.170512583863901	-5.57597391294084	2.46148814889874e-08	3.5868e-06
KHNYN	399.953246791752	-0.610466	0.126288694853457	-4.83388961980289	1.33890844199548e-06	7.18198e-05
KIAA0495	282.483137604347	-0.936041	0.182456173855473	-5.13022366523555	2.89398108303847e-07	2.4585e-05
KIAA0895L	1291.36888420571	0.61864	0.120393194884874	5.13849634904764	2.76945573973088e-07	2.39493e-05
KIAA1211	1139.76626170576	0.583328	0.110055393674233	5.30031141642115	1.15605321673939e-07	1.25111e-05
LDLRAP1	380.151774731302	-0.86588	0.171910811056327	-5.03679621808366	4.73388288178847e-07	3.42208e-05
LEPREL1	133.73369079421	-1.17916	0.165156640517269	-7.1396350196794	9.35790587144615e-13	9.1168e-10
LGR6	88.1411732851947	-2.28935	0.431354897901655	-5.30735521650832	1.11227290249539e-07	1.22522e-05
LOC100130776	42.5478135908584	-1.2129	0.193315734947993	-6.27419919112054	3.51438358416667e-10	1.32729e-07
LOC100270710	36.9332772872675	-0.852112	0.178750511948906	-4.76704630620367	1.86946354808132e-06	9.20114e-05
LOC151174	22.2975663717068	-1.05741	0.211135551461757	-5.00818237601531	5.49464581425443e-07	3.79418e-05
LOC400759	11.7216103644617	-1.59539	0.329774351837816	-4.83782341333116	1.3126868354225e-06	7.08239e-05
LOC643008	71.2749755909905	-0.949215	0.186812738588317	-5.08110432486738	3.75246952306463e-07	2.85706e-05
LOC647946	4.01803532440791	-3.47126	0.726455862010872	-4.77834989357737	1.76739631820275e-06	8.7453e-05
LPAR1	898.067209442709	-1.04191	0.207097889401274	-5.03102180093367	4.8787266182203e-07	3.51306e-05
LRRN4CL	67.1226180635515	-1.63188	0.268700566768484	-6.07322663262616	1.25365328328833e-09	3.4627e-07
LSP1	150.684386944877	-1.23753	0.246431807081921	-5.02179513254922	5.11907689792509e-07	3.61579e-05
LTF	220.638412994156	-3.47788	0.455218485196477	-7.64001476527283	2.17196831366482e-14	3.65404e-11
LUM	91.4983949185102	-1.34018	0.274040366116043	-4.89044075658119	1.00610437254292e-06	5.91078e-05
LXN	41.0183575049303	-0.870665	0.170880515854702	-5.09516869643843	3.48430850664229e-07	2.69793e-05
MACC1	5.7301692910271	-2.04095	0.344233109120549	-5.92898763270304	3.0480804081092e-09	7.05097e-07
MAOB	1821.62871143499	-1.27663	0.257218980613826	-4.96318714373185	6.93457046585997e-07	4.49462e-05
MAP1LC3C	4.74080978908576	-2.10353	0.430991586407748	-4.88066445389959	1.05729003732705e-06	6.13361e-05
MEOX2	76.5766782765411	-3.76761	0.453084091596848	-8.31548587623012	9.13771268582245e-17	3.38205e-13
METTL7B	260.645430364481	-2.01504	0.260858293434779	-7.72464353481662	1.12166785916015e-14	2.3064e-11
MIR155HG	4.97547206800229	-1.4998	0.2736053806769	-5.4816032011368	4.214887367885e-08	5.73535e-06
MMP9	59.5829298373379	-3.48652	0.434957040170033	-8.01577010865593	1.09449053367871e-15	3.37577e-12
MOXD1	245.158377681197	-2.30218	0.387169196145718	-5.94619120726495	2.74453537073436e-09	6.42916e-07
MRC2	1409.42395629817	-0.829234	0.172663729456801	-4.80259597793612	1.56621704504301e-06	8.07365e-05
MSN	2968.67911624865	-0.938461	0.151683701771763	-6.18696152656765	6.13349267642374e-10	2.06375e-07
MXRA5	185.63936266749	-1.40711	0.26229766419875	-5.36455287154395	8.11499877296533e-08	9.50482e-06
MYL12A	829.189596335125	-0.639478	0.110613428932104	-5.78119371988187	7.41724196707647e-09	1.44776e-06
MYO1G	34.2324483694387	-1.37833	0.270253118562455	-5.10015631845242	3.39373081780396e-07	2.66116e-05
NINJ2	130.483492720571	-1.0781	0.217360728826238	-4.95997775408306	7.05012528177833e-07	4.52548e-05
NOX4	17.4815720829607	-1.33118	0.262628844404446	-5.0686773230979	4.0058967749193e-07	2.99352e-05
NPC2	1790.40532569342	-0.649715	0.11693409627708	-5.55624651677525	2.75637519088191e-08	3.92381e-06
NSUN7	14.788414035583	-1.3819	0.261131378839917	-5.29196552865958	1.21008704899178e-07	1.2757e-05
OPLAH	118.712240349711	-1.04489	0.200927930295096	-5.2003157847549	1.98950217539028e-07	1.82248e-05
OR4N4	4.18026272282519	2.56317	0.468525449898907	5.47072477851776	4.48198855180312e-08	5.96717e-06
OSCAR	67.3846805493345	-0.773342	0.159965221395001	-4.8344362472595	1.33523486415817e-06	7.18198e-05
OTP	3.1780047102642	-4.63867	0.950930786736396	-4.87803247118406	1.07149288557781e-06	6.15809e-05
PADI2	3443.76352864659	-0.86237	0.174185951155778	-4.95085576880806	7.38878498999025e-07	4.65091e-05
PCDHGA11	117.629870916357	-1.41116	0.296622738260233	-4.75741415737513	1.96088598769961e-06	9.62551e-05
PCDHGA5	82.3206597779395	1.48561	0.280412323349367	5.29793187692673	1.17121643362651e-07	1.25291e-05
PCDHGB3	47.3735222561619	-1.40084	0.260007877634211	-5.38768376278613	7.13714879142412e-08	8.5213e-06
PDCD1LG2	32.4274108679278	-1.20166	0.226339544298914	-5.30909372814798	1.10171670039272e-07	1.22086e-05
PDE6B	136.776768076991	-0.989138	0.204988256030279	-4.82534068538302	1.39764149037407e-06	7.37431e-05
PDGFA	557.857213851514	-1.23798	0.17447566071548	-7.09540299365754	1.28975096346059e-12	1.19341e-09
PDPN	440.131920156385	-2.17548	0.250044072203231	-8.70040567005352	3.30699845514295e-18	2.03998e-14
PGCP	257.518531514008	-0.876454	0.145477102668908	-6.02468536210868	1.69438916643469e-09	4.47948e-07
PHF11	231.815076569375	-0.611761	0.123875753409367	-4.9385057276327	7.87234666500525e-07	4.87243e-05
PIPOX	474.486111652459	-0.958746	0.18775239061176	-5.10643977442051	3.28285174605686e-07	2.64141e-05
PLA2G5	97.579398572484	-1.51746	0.300642197583597	-5.0474071010245	4.47846410408626e-07	3.27583e-05
PLAT	379.447712146856	-1.54593	0.219933937346879	-7.02908240257366	2.07896179765915e-12	1.74878e-09
PLAU	160.013765380187	-1.46636	0.245945163422698	-5.96214920597295	2.48941670805423e-09	6.06173e-07
PLEKHF1	129.248187097074	-0.824188	0.170809343101641	-4.82519364549644	1.39867304419008e-06	7.37431e-05
PLLP	1122.89177376525	-0.942451	0.196282398200041	-4.80150708438417	1.57475936759083e-06	8.09514e-05
PLP2	210.09756884758	-0.94587	0.184128311817282	-5.13701467006741	2.79137173338936e-07	2.40266e-05
PLS3	1302.19654033042	-0.593949	0.103796490348562	-5.72224375564221	1.05126330485459e-08	1.8888e-06
PMP22	2471.64917554371	-0.804636	0.126754847024242	-6.34797412278568	2.18168768264252e-10	8.97207e-08
POSTN	79.6700574536727	-3.91904	0.570214888852811	-6.87292300504576	6.28995199565415e-12	4.31118e-09
PRICKLE3	19.2041724543291	-0.927295	0.166243368204884	-5.57793977936716	2.43383876393157e-08	3.57465e-06
PSRC1	751.428743290282	-1.02341	0.163201692374665	-6.27081687193809	3.59158833349107e-10	1.32932e-07
PTGS1	458.07742712182	-0.954771	0.190956978692228	-4.99992908553324	5.73514040988395e-07	3.902e-05
PTRF	1244.95546040251	-0.863496	0.151417769587979	-5.70274112835918	1.17895961704961e-08	2.071e-06
PYGL	442.112533239048	-0.764415	0.15655215405358	-4.88281492863381	1.04582019685907e-06	6.08615e-05
PYGM	497.061286823009	-1.50178	0.264187840666131	-5.68450078677731	1.31195318810144e-08	2.22743e-06
RAB32	124.809477721628	-0.733455	0.143772867118983	-5.10148196858434	3.37004133544092e-07	2.66116e-05
RAB34	240.851341491124	-1.22763	0.188596724324142	-6.50926337100346	7.55202151813502e-11	3.49394e-08
RARRES2	136.84148232522	-1.55012	0.303707982037193	-5.10397866458209	3.32585786636332e-07	2.64299e-05
RBP1	392.702889103926	-1.34747	0.281108872153532	-4.79342271862798	1.63959636966235e-06	8.35878e-05
RELL1	412.689347712234	-0.583613	0.105578102169613	-5.52778204679251	3.24304591639807e-08	4.53089e-06
RGS3	382.517351979948	-0.606159	0.124638875106242	-4.86332056441342	1.15432670313844e-06	6.47332e-05
RNASE4	139.604522860774	-1.19545	0.175302835454869	-6.81935565056604	9.1449749363699e-12	5.64123e-09
RNF135	162.687457235908	-0.761168	0.135503990978339	-5.61731423916042	1.93948506353455e-08	2.99101e-06
RPS2P32	8.57663579469746	-1.19242	0.218203437357115	-5.46471370866016	4.63654490525963e-08	6.08538e-06
RYR3	271.607102581458	-1.57844	0.270928477132797	-5.82604923689779	5.67548779231475e-09	1.20725e-06
S100A11	596.078176302585	-0.819448	0.165013655924129	-4.96593853311439	6.83696088210169e-07	4.4551e-05
S100A4	80.6392006921724	-1.35145	0.263436635654749	-5.13008587036279	2.89610035204007e-07	2.4585e-05
S100A6	3161.09282530764	-0.813295	0.154193280605541	-5.27451451385936	1.331079845003e-07	1.36094e-05
S100B	7767.99524647573	-0.725212	0.137530812914018	-5.27308993750302	1.34145782323593e-07	1.36401e-05
S1PR3	898.611788470688	-1.14331	0.211351789502769	-5.40950926570826	6.31976812529953e-08	7.76552e-06
SDC4	1403.36289592	-1.21614	0.247394787559511	-4.91577454393764	8.84321234156459e-07	5.27911e-05
SERPINA1	391.096287799086	-1.20077	0.220931227274963	-5.43505497880898	5.47795393568821e-08	6.84966e-06
SERPINA5	18.5472543198163	-2.12434	0.374078432982774	-5.67886558371836	1.35590975604894e-08	2.26058e-06
SFRP4	238.707675462735	-1.21529	0.236295546068273	-5.1430962481348	2.70247080161262e-07	2.35905e-05
SH2D1A	3.73418358362879	-1.5321	0.305141178147633	-5.02097096037925	5.1410932467819e-07	3.61753e-05
SH2D4A	22.1834877267516	-1.85814	0.300546506093508	-6.18252665491813	6.30836551016762e-10	2.08469e-07
SH3BGR	242.461776226407	-0.680583	0.132894228758113	-5.12124172236192	3.03530261203703e-07	2.51131e-05
SILV	4.3132176216354	-1.43219	0.286011343610709	-5.00745952418183	5.51531447289646e-07	3.79429e-05
SLAMF8	88.8035600379141	-1.33267	0.251879122626932	-5.29090963318717	1.21709495479405e-07	1.2757e-05
SLC26A10	128.923626791008	0.886583	0.172342222159824	5.14431731773108	2.68495377532953e-07	2.35487e-05
SLC2A10	217.683439246427	-0.950531	0.19419938023671	-4.89461561700347	9.84980564254218e-07	5.80511e-05
SLC31A2	668.453823125674	-0.861837	0.17239862175655	-4.99909584649662	5.75997674792358e-07	3.90455e-05
SLC43A3	263.785039216944	-0.996317	0.193778592873128	-5.14152349992531	2.72519558348278e-07	2.36772e-05
SOCS1	22.8142809824767	-1.18283	0.222969500265019	-5.30488464497398	1.12744269869717e-07	1.23458e-05
SOD2	4978.58926771882	-1.19838	0.196819526302065	-6.08874452714164	1.13799540871509e-09	3.29058e-07
SPINT1	28.5525168479236	-0.896644	0.183909125052644	-4.8754709962549	1.08549145211679e-06	6.18096e-05
SPRY1	198.649535951667	-1.15928	0.188070875999008	-6.16407228822479	7.08975516306207e-10	2.26212e-07
SQRDL	174.196581583684	-0.670504	0.137482734692235	-4.87700292701891	1.077098377993e-06	6.16534e-05
SRPX2	58.3544259317789	-1.76212	0.296032150262817	-5.95244746438094	2.64161944520862e-09	6.26741e-07
STAC	27.4433595518868	-3.07134	0.399231202497348	-7.69312685719228	1.4358202463075e-14	2.65713e-11
STEAP3	318.730142816287	-1.49622	0.219976755642546	-6.80170189712285	1.03390370879874e-11	6.17207e-09
SWAP70	538.479888059661	-0.657313	0.12291829812271	-5.34756278844432	8.91464903923643e-08	1.01836e-05
SYNGR2	988.671893571774	-0.745522	0.1231278112613	-6.05486396508641	1.40536376584097e-09	3.82466e-07
TAGLN2	1390.3664105114	-0.79377	0.162347841037781	-4.88931833861568	1.0118575060779e-06	5.92577e-05
TBC1D10A	930.552741202302	0.687814	0.134888400567116	5.09913353434086	3.41211783136415e-07	2.66116e-05
TCEA3	53.2677156553767	-1.2285	0.225895660429073	-5.43835758751641	5.37739666339522e-08	6.76967e-06
TCTE1	13.9764635446588	0.886764	0.178901939196516	4.95670525190002	7.16986189949313e-07	4.56656e-05
TGFB2	714.720732851844	-1.50644	0.217072591228844	-6.93977736545687	3.92718350396607e-12	3.02819e-09
THSD4	404.639928470961	1.05754	0.177238656294304	5.96675239423834	2.42022247644972e-09	5.97182e-07
TLR8	32.1505310391557	-1.16674	0.243649218742365	-4.78862303979168	1.6792958925685e-06	8.47327e-05
TMBIM1	1260.09785067736	-0.731169	0.129115168206524	-5.66292015996071	1.4881841304243e-08	2.4372e-06
TMEM154	26.0414523415801	-0.817103	0.168046352832859	-4.8623638206465	1.15992175888201e-06	6.48505e-05
TMEM176A	451.843094822381	-1.13938	0.199831606971068	-5.70169138913276	1.18624447168221e-08	2.071e-06
TMEM176B	805.520388161235	-1.15301	0.185984710353017	-6.19947344475071	5.66523746885959e-10	1.97813e-07
TMSL3	17659.0045900706	-0.58156	0.100524749139687	-5.78523989365031	7.24089208537905e-09	1.44086e-06
TNFAIP6	33.5864638497007	-1.6759	0.300177468006947	-5.58304349125346	2.36345611597842e-08	3.49905e-06
TNFAIP8	33.4148598952395	-0.877309	0.183477516166108	-4.78156407389245	1.73936544280369e-06	8.68674e-05
TNFRSF11B	26.7154092779394	-1.75432	0.28717412831402	-6.10890823577536	1.00314981886866e-09	2.99424e-07
TNFRSF12A	188.402980208655	-1.30524	0.218666258387319	-5.96911091453401	2.38549911084177e-09	5.96568e-07
TNK2	7653.41357555736	0.712649	0.125328373872816	5.68625131740186	1.29858253925578e-08	2.22515e-06
TRAF3IP3	46.4694002803027	-0.957103	0.199866085662135	-4.78872006884402	1.67848426463222e-06	8.47327e-05
TRIP6	856.706203996891	-0.761084	0.149668124846242	-5.08514296548698	3.67349254939484e-07	2.82082e-05
TRPM8	10.2714401800229	-3.26989	0.479038759945806	-6.82593338697496	8.73554596504923e-12	5.57448e-09
TTC12	40.7406204804175	-1.15529	0.241351217940945	-4.7867464941368	1.69506720115512e-06	8.50106e-05
TUBA1C	432.15093683774	-0.83791	0.168859125317509	-4.96218429084991	6.97048095194489e-07	4.49462e-05
UPK2	23.3503306436459	0.970816	0.202768971419193	4.78779338785792	1.68625117798169e-06	8.47983e-05
UPP1	203.959311046433	-0.977689	0.149318244409145	-6.54768348565202	5.84364032384265e-11	2.92277e-08
VAV3	103.133991326122	-2.75539	0.328625006016151	-8.38461226902269	5.08932272305235e-17	2.35458e-13
VIM	20928.5048877495	-1.21032	0.210586835152091	-5.74735646682041	9.06494919177122e-09	1.6945e-06
VWA1	908.172527106263	-0.892395	0.182248235598428	-4.89659076145778	9.75136199527725e-07	5.76545e-05
WISP1	25.8853158533681	-2.30301	0.337310564662866	-6.82755330083697	8.63750402134974e-12	5.57448e-09
XKR8	100.734777822312	-1.09911	0.177523488594796	-6.19133235021117	5.96577688517178e-10	2.04449e-07
ZNF683	1.6805971746518	-2.13483	0.441742077247924	-4.83274956793124	1.34660139742539e-06	7.20237e-05

## Sheet: DAVID_analysis
Category	Term	Count	%	PValue	Genes	List Total	Pop Hits	Pop Total	Fold Enrichment	Bonferroni	Benjamini	FDR
UP_SEQ_FEATURE	signal peptide	105	38.60294117647059	5.221675393260307E-19	FCGBP, UPK2, PLAT, IL1RAP, IFI30, FGFRL1, IBSP, PLAU, C1RL, HLA-DOA, POSTN, IGFBP5, IGFBP2, RNASE4, OSCAR, ADAM19, SFRP4, COL4A2, SPINT1, COL4A1, CD109, ADAM12, DPEP1, RELL1, FKBP9, MXRA5, CHRNA1, SDC4, PDGFA, TNFRSF11B, PLA2G5, SLAMF8, HLA-DQA2, HLA-DQA1, TGFB2, RARRES2, GRIN2B, PCDHGA11, CXCL10, CXCL11, COL5A1, HLA-DRA, FAT2, HAMP, HLA-DRB1, MOXD1, CXCL9, SERPINA1, TNFAIP6, PCDHGB3, CTSZ, CTSW,…	265	3346	20063	2.3758190573932265	4.882266492698388E-16	4.88749e-16	4.845714764945566E-16
UP_KEYWORDS	Disulfide bond	100	36.76470588235294	4.328060162718807E-16	FCGBP, GPR65, PLAT, IL1RAP, IFI30, FGFRL1, PLAU, C1RL, HLA-DOA, POSTN, IGFBP5, IGFBP2, RNASE4, OSCAR, ADAM19, SFRP4, COL4A2, SPINT1, COL4A1, CD109, ADAM12, DPEP1, MXRA5, CHRNA1, HPN, LPAR1, PDGFA, TNFRSF11B, PLA2G5, DPP4, SLAMF8, HLA-DQA2, HLA-DQA1, S100A11, TGFB2, RARRES2, OR4N4, GRIN2B, CXCL10, CXCL11, COL5A1, HLA-DRA, NOX4, FAT2, HAMP, HLA-DRB1, KCNK5, MOXD1, CXCL9, TNFAIP6, CTSZ, CTSW, ITGAL,…	267	3434	20581	2.244682498653038	1.3589129821411916E-13	1.32439e-13	1.2161849057239848E-13
UP_KEYWORDS	Signal	111	40.80882352941176	2.185886252673241E-15	FCGBP, UPK2, PLAT, IL1RAP, IFI30, FGFRL1, RGS3, IBSP, PLAU, C1RL, HLA-DOA, POSTN, IGFBP5, IGFBP2, RNASE4, OSCAR, ADAM19, SFRP4, COL4A2, SPINT1, COL4A1, CD109, ADAM12, DPEP1, RELL1, FKBP9, CCDC152, MXRA5, CHRNA1, SDC4, PDGFA, TNFRSF11B, IQGAP1, PLA2G5, SLAMF8, HLA-DQA2, HLA-DQA1, TGFB2, RARRES2, GRIN2B, PCDHGA11, CXCL10, CXCL11, COL5A1, HLA-DRA, FAT2, HAMP, HLA-DRB1, MOXD1, CXCL9, SERPINA1, TNFAIP…	267	4160	20581	2.05676588159032	6.794564910705958E-13	3.34441e-13	3.0711701850059036E-13
UP_SEQ_FEATURE	disulfide bond	90	33.088235294117645	2.861683381380098E-15	KCNK5, MOXD1, FCGBP, CXCL9, TNFAIP6, GPR65, CTSZ, PLAT, CTSW, IL1RAP, CD3E, IFI30, ITGAL, WISP1, FGFRL1, MRC2, FCGR3A, PLAU, GNLY, C1RL, EMILIN3, EMILIN2, HLA-DOA, CLIC1, HLA-DPA1, HS3ST3B1, POSTN, GPR37, FGFBP2, TNFRSF12A, IGFBP5, ITGA2, IGFBP2, RNASE4, PDCD1LG2, MMP9, OSCAR, ADAM19, SFRP4, COL4A2, SPINT1, COL4A1, NPC2, ADAM12, DPEP1, CHI3L1, ANG, MXRA5, LTF, CHRNA1, HPN, PDGFA, TNFRSF11B, PLA2G…	265	2917	20063	2.3359098582803473	2.6989521728637555E-12	1.33927e-12	1.3278210889603655E-12
UP_KEYWORDS	Glycoprotein	111	40.80882352941176	1.171312219691412E-12	FCGBP, STEAP3, UPK2, GPR65, PLAT, AQP5, IL1RAP, IFI30, FGFRL1, IBSP, PLAU, C1RL, HLA-DOA, POSTN, IGFBP5, IGFBP2, OSCAR, ADAM19, SFRP4, COL4A2, SPINT1, COL4A1, CD109, ADAM12, DPEP1, RELL1, FKBP9, MXRA5, CHRNA1, SDC4, HPN, LPAR1, PDGFA, TNFRSF11B, DPP4, SLAMF8, TRPM8, HLA-DQA2, HLA-DQA1, TGFB2, OR4N4, GRIN2B, PCDHGA11, HLA-DRA, NOX4, FAT2, HLA-DRB1, KCNK5, MOXD1, SERPINA1, TNFAIP6, PCDHGB3, CTSZ, C…	267	4551	20581	1.8800584635059834	3.584132990397393E-10	1.19474e-10	1.0971291124442893E-10
GOTERM_CC_DIRECT	GO:0070062~extracellular exosome	85	31.25	1.2128156884791191E-12	FCGBP, SERPINA1, UPK2, CTSZ, PYGM, PLAT, PYGL, LSP1, AQP5, ITGAL, SERPINA5, HEBP1, FCGR3A, PLAU, CA2, C1RL, CLIC1, TBC1D10A, VAV3, ANXA1, ANXA2, PLLP, IGFBP2, ANXA5, RNASE4, PDCD1LG2, MMP9, OSCAR, ALDH1A3, COL4A2, SPINT1, NPC2, RAB34, TMBIM1, S100A6, DPEP1, VWA1, CHI3L1, PADI2, S100A4, ANG, TAGLN2, MXRA5, FTL, LTF, LXN, MAOB, SDC4, HPN, CAPG, IQGAP1, FSTL1, THSD4, MYL12A, CRYZ, PTGS1, DPP4, CST3,…	254	2811	18224	2.169542040969532	3.420117522523469E-10	3.42014e-10	3.165448946930501E-10
UP_KEYWORDS	Secreted	64	23.52941176470588	7.679083163677036E-12	FCGBP, CXCL9, SERPINA1, PLAT, IL1RAP, IFI30, WISP1, SERPINA5, FCGR3A, IBSP, PLAU, GNLY, CASP4, C1RL, EMILIN3, EMILIN2, POSTN, ANXA1, FGFBP2, IGFBP5, ANXA2, IGFBP2, RNASE4, PDCD1LG2, MMP9, OSCAR, SFRP4, COL4A2, SPINT1, COL4A1, NPC2, ADAM12, COL21A1, VWA1, CHI3L1, ANG, MXRA5, LTF, SDC4, PDGFA, CAPG, TNFRSF11B, PLA2G5, FSTL1, THSD4, DPP4, CST3, SRPX2, APOL1, GBP1, TGFB2, ANGPT2, GSN, GDF15, LUM, RAR…	267	1965	20581	2.5105717090278374	2.349798355893995E-9	5.8745e-10	5.394555922483118E-10
UP_KEYWORDS	MHC II	9	3.308823529411765	1.5408094868258557E-11	HLA-DMA, HLA-DMB, HLA-DPB1, HLA-DRA, HLA-DOA, HLA-DQA2, HLA-DRB1, HLA-DQA1, HLA-DPA1	267	17	20581	40.80832782551223	4.714884482837078E-9	9.42975e-10	8.65934931596131E-10
GOTERM_CC_DIRECT	GO:0042613~MHC class II protein complex	10	3.6764705882352944	7.061901323869727E-12	CD74, HLA-DMA, HLA-DMB, HLA-DPB1, HLA-DRA, HLA-DOA, HLA-DQA2, HLA-DRB1, HLA-DQA1, HLA-DPA1	254	22	18224	32.612741589119544	1.991457665440066E-9	9.95728e-10	9.215781227649994E-10
UP_KEYWORDS	Immunity	29	10.661764705882353	8.287546630436631E-11	IL1RAP, IFI30, CD3E, RNF135, HLA-DMA, HLA-DMB, CASP4, C1RL, KCNN4, HLA-DOA, JAK3, GBP1, HLA-DQA2, HLA-DQA1, HLA-DPA1, ZNF683, CD74, ANXA1, APOBEC3F, APOBEC3G, SH2D1A, FCGR2A, CD7, HLA-DPB1, TLR8, HLA-DRA, HLA-DRB1, MYO1G, LTF	267	500	20581	4.470779026217229	2.5359897848353796E-8	4.22665e-09	3.8813343385878225E-9
KEGG_PATHWAY	hsa05150:Staphylococcus aureus infection	13	4.779411764705882	7.624256759201407E-11	ITGAL, HLA-DMA, FCGR3A, FCGR2A, HLA-DMB, HLA-DPB1, HLA-DRA, HLA-DOA, HLA-DQA2, FCGR2C, HLA-DQA1, HLA-DRB1, HLA-DPA1	120	54	6879	13.800462962962964	1.3418691824362838E-8	1.34187e-08	1.1817597976762182E-8
UP_SEQ_FEATURE	glycosylation site:N-linked (GlcNAc...)	103	37.86764705882353	4.8646242179131174E-11	FCGBP, STEAP3, UPK2, GPR65, PLAT, AQP5, IL1RAP, IFI30, FGFRL1, IBSP, PLAU, C1RL, HLA-DOA, POSTN, OSCAR, ADAM19, SFRP4, COL4A2, SPINT1, COL4A1, CD109, ADAM12, DPEP1, RELL1, FKBP9, MXRA5, CHRNA1, HPN, LPAR1, PDGFA, TNFRSF11B, DPP4, SLAMF8, HLA-DQA2, HLA-DQA1, TGFB2, OR4N4, GRIN2B, PCDHGA11, HLA-DRA, NOX4, FAT2, HLA-DRB1, KCNK5, MOXD1, SERPINA1, TNFAIP6, PCDHGB3, CTSZ, CTSW, ITGAL, RYR3, WISP1, SERP…	265	4234	20063	1.8417741374854057	4.548419429983852E-8	1.51776e-08	1.5047904247411243E-8
GOTERM_BP_DIRECT	GO:0002504~antigen processing and presentation of peptide or polysaccharide antigen via MHC class II	9	3.308823529411765	3.603424449999816E-11	HLA-DMA, HLA-DMB, HLA-DPB1, HLA-DRA, HLA-DOA, HLA-DQA2, HLA-DRB1, HLA-DQA1, HLA-DPA1	243	17	16792	36.583877995642695	5.437573713518162E-8	5.43757e-08	5.4087400994497236E-8
UP_SEQ_FEATURE	region of interest:Connecting peptide	10	3.6764705882352944	4.061451756145819E-10	HLA-DMA, HLA-DMB, PLAU, HLA-DPB1, HLA-DRA, HLA-DOA, HLA-DQA2, HLA-DRB1, HLA-DQA1, HLA-DPA1	265	34	20063	22.267480577136514	3.79745716649893E-7	9.5038e-08	9.4225680742583E-8
INTERPRO	IPR014745:MHC class II, alpha/beta chain, N-terminal	9	3.308823529411765	2.1783436612640678E-10	HLA-DMA, HLA-DMB, HLA-DPB1, HLA-DRA, HLA-DOA, HLA-DQA2, HLA-DRB1, HLA-DQA1, HLA-DPA1	259	21	18559	30.709873138444564	1.289579666385876E-7	1.28958e-07	1.2699743545169514E-7
KEGG_PATHWAY	hsa05140:Leishmaniasis	13	4.779411764705882	2.223318234990264E-9	TGFB2, HLA-DMA, FCGR3A, FCGR2A, HLA-DMB, HLA-DPB1, HLA-DRA, HLA-DOA, HLA-DQA2, FCGR2C, HLA-DQA1, HLA-DRB1, HLA-DPA1	120	71	6879	10.49612676056338	3.9130392637254374E-7	1.44201e-07	1.269948933213811E-7
KEGG_PATHWAY	hsa05416:Viral myocarditis	12	4.411764705882353	2.4579656771880216E-9	HLA-DMA, HLA-DMB, CASP8, CAV1, HLA-DPB1, HLA-DRA, ITGAL, HLA-DOA, HLA-DQA2, HLA-DRB1, HLA-DQA1, HLA-DPA1	120	57	6879	12.06842105263158	4.3260187365667946E-7	1.44201e-07	1.269948933213811E-7
GOTERM_MF_DIRECT	GO:0032395~MHC class II receptor activity	8	2.941176470588235	5.754872274833275E-10	HLA-DMA, HLA-DPB1, HLA-DRA, HLA-DOA, HLA-DQA2, HLA-DRB1, HLA-DQA1, HLA-DPA1	238	15	16881	37.82857142857143	2.399781392492528E-7	2.39978e-07	2.3594976326816428E-7
KEGG_PATHWAY	hsa05152:Tuberculosis	18	6.61764705882353	7.316710500715687E-9	CD74, TGFB2, CIITA, LSP1, MRC2, HLA-DMA, FCGR3A, FCGR2A, HLA-DMB, CASP8, HLA-DPB1, HLA-DRA, HLA-DOA, HLA-DQA2, FCGR2C, HLA-DQA1, HLA-DRB1, HLA-DPA1	120	177	6879	5.829661016949153	1.2877402164601648E-6	3.21935e-07	2.835225319027329E-7
SMART	SM00920:SM00920	6	2.2058823529411766	4.832488424800506E-9	HLA-DMA, HLA-DRA, HLA-DOA, HLA-DQA2, HLA-DQA1, HLA-DPA1	156	6	10057	64.46794871794873	6.81380635247919E-7	6.81381e-07	6.717158910472704E-7
INTERPRO	IPR001003:MHC class II, alpha chain, N-terminal	6	2.2058823529411766	2.963574620619268E-9	HLA-DMA, HLA-DRA, HLA-DOA, HLA-DQA2, HLA-DQA1, HLA-DPA1	259	6	18559	71.65637065637065	1.7544346314624093E-6	8.77218e-07	8.638820019105167E-7
KEGG_PATHWAY	hsa05310:Asthma	9	3.308823529411765	2.6964682795134562E-8	HLA-DMA, HLA-DMB, HLA-DPB1, HLA-DRA, HLA-DOA, HLA-DQA2, HLA-DRB1, HLA-DQA1, HLA-DPA1	120	30	6879	17.1975	4.745772979042329E-6	9.49157e-07	8.359051666491715E-7
GOTERM_CC_DIRECT	GO:0005615~extracellular space	47	17.27941176470588	1.051873782329776E-8	CXCL9, SERPINA1, TNFAIP6, CTSZ, PDGFA, PLAT, CTSW, TNFRSF11B, FSTL1, WISP1, SERPINA5, CST3, SRPX2, IBSP, PLAU, GNLY, CA2, C1RL, HMOX1, APOL1, CLIC1, S100A11, TGFB2, POSTN, ANGPT2, ANXA1, FGFBP2, GSN, ANXA2, LUM, GDF15, IGFBP2, MSN, S100B, MMP9, SFRP4, CXCL10, CXCL11, SPINT1, CD109, DPEP1, VWA1, CHI3L1, S100A4, ANG, HAMP, LTF	254	1347	18224	2.5034576691276618	2.9662796672269565E-6	9.88761e-07	9.15130190626905E-7
UP_SEQ_FEATURE	domain:Ig-like C1-type	9	3.308823529411765	6.470065234045616E-9	HLA-DMA, HLA-DMB, HLA-DPB1, HLA-DRA, HLA-DOA, HLA-DQA2, HLA-DRB1, HLA-DQA1, HLA-DPA1	265	32	20063	21.293278301886794	6.049492740634044E-6	1.2112e-06	1.2008441074388662E-6
KEGG_PATHWAY	hsa05332:Graft-versus-host disease	9	3.308823529411765	6.125223511265343E-8	HLA-DMA, HLA-DMB, HLA-DPB1, HLA-DRA, HLA-DOA, HLA-DQA2, HLA-DRB1, HLA-DQA1, HLA-DPA1	120	33	6879	15.634090909090908	1.0780335592763812E-5	1.54006e-06	1.356299491780183E-6
KEGG_PATHWAY	hsa04612:Antigen processing and presentation	12	4.411764705882353	5.787890153428384E-8	CD74, HLA-DMA, CIITA, HLA-DMB, HLA-DPB1, HLA-DRA, IFI30, HLA-DOA, HLA-DQA2, HLA-DRB1, HLA-DQA1, HLA-DPA1	120	76	6879	9.051315789473684	1.018663508534079E-5	1.54006e-06	1.356299491780183E-6
KEGG_PATHWAY	hsa05330:Allograft rejection	9	3.308823529411765	1.6076536600116602E-7	HLA-DMA, HLA-DMB, HLA-DPB1, HLA-DRA, HLA-DOA, HLA-DQA2, HLA-DRB1, HLA-DQA1, HLA-DPA1	120	37	6879	13.94391891891892	2.8294306402387726E-5	3.53684e-06	3.1148289662725918E-6
KEGG_PATHWAY	hsa04145:Phagosome	15	5.514705882352941	2.4699798991644384E-7	ITGA2, MRC2, TUBA1C, HLA-DMA, FCGR3A, FCGR2A, HLA-DMB, HLA-DPB1, HLA-DRA, HLA-DOA, HLA-DQA2, FCGR2C, HLA-DQA1, HLA-DRB1, HLA-DPA1	120	150	6879	5.732500000000001	4.3470706721393526E-5	4.83018e-06	4.253854270783199E-6
KEGG_PATHWAY	hsa05145:Toxoplasmosis	13	4.779411764705882	3.4653764347493185E-7	TGFB2, CIITA, HLA-DMA, HLA-DMB, CASP8, SOCS1, HLA-DPB1, HLA-DRA, HLA-DOA, HLA-DQA2, HLA-DQA1, HLA-DRB1, HLA-DPA1	120	110	6879	6.774772727272728	6.098877592741747E-5	6.09906e-06	5.371333473861444E-6
KEGG_PATHWAY	hsa04940:Type I diabetes mellitus	9	3.308823529411765	4.5725470550578795E-7	HLA-DMA, HLA-DMB, HLA-DPB1, HLA-DRA, HLA-DOA, HLA-DQA2, HLA-DRB1, HLA-DQA1, HLA-DPA1	120	42	6879	12.283928571428572	8.047360840035545E-5	7.31608e-06	6.443134486672467E-6
GOTERM_CC_DIRECT	GO:0009986~cell surface	26	9.558823529411764	1.61248775379316E-7	CHRNA1, CIITA, SDC4, HPN, LPAR1, PDGFA, PLAT, ITGAL, DPP4, HLA-DMA, SRPX2, PLAU, CD58, HLA-DPA1, CD74, ANXA1, TNFRSF12A, ANXA2, ITGA2, GRIN2B, SFRP4, CD109, HLA-DPB1, HLA-DRA, HLA-DRB1, LTF	254	542	18224	3.441787488741029	4.547112446695589E-5	1.1368e-05	1.052148259350037E-5
KEGG_PATHWAY	hsa04672:Intestinal immune network for IgA production	9	3.308823529411765	1.1334129018086695E-6	HLA-DMA, HLA-DMB, HLA-DPB1, HLA-DRA, HLA-DOA, HLA-DQA2, HLA-DRB1, HLA-DQA1, HLA-DPA1	120	47	6879	10.977127659574467	1.9946088878730617E-4	1.66234e-05	1.463991664836198E-5
KEGG_PATHWAY	hsa05321:Inflammatory bowel disease (IBD)	10	3.6764705882352944	1.2685666253864528E-6	TGFB2, HLA-DMA, HLA-DMB, HLA-DPB1, HLA-DRA, HLA-DOA, HLA-DQA2, HLA-DRB1, HLA-DQA1, HLA-DPA1	120	64	6879	8.95703125	2.232429452720952E-4	1.71744e-05	1.5125217456530784E-5
KEGG_PATHWAY	hsa05323:Rheumatoid arthritis	11	4.044117647058823	2.379650882227777E-6	TGFB2, HLA-DMA, HLA-DMB, HLA-DPB1, HLA-DRA, ITGAL, HLA-DOA, HLA-DQA2, HLA-DRB1, HLA-DQA1, HLA-DPA1	120	88	6879	7.1656249999999995	4.187313611379029E-4	2.96107e-05	2.6077604961881426E-5
KEGG_PATHWAY	hsa05320:Autoimmune thyroid disease	9	3.308823529411765	2.523639189859493E-6	HLA-DMA, HLA-DMB, HLA-DPB1, HLA-DRA, HLA-DOA, HLA-DQA2, HLA-DRB1, HLA-DQA1, HLA-DPA1	120	52	6879	9.921634615384615	4.440624329435927E-4	2.96107e-05	2.6077604961881426E-5
INTERPRO	IPR011162:MHC classes I/II-like antigen recognition protein	9	3.308823529411765	1.7292532339230892E-7	HLA-DMA, HLA-DMB, HLA-DPB1, HLA-DRA, HLA-DOA, HLA-DQA2, HLA-DRB1, HLA-DQA1, HLA-DPA1	259	45	18559	14.331274131274132	1.0236656048667747E-4	3.41239e-05	3.3605154512572036E-5
GOTERM_BP_DIRECT	GO:0006955~immune response	24	8.823529411764707	4.7420232315984825E-8	CD74, CIITA, CXCL9, GZMA, GPR65, CTSW, TNFRSF11B, IL1RAP, PDCD1LG2, CXCL10, HLA-DMA, CXCL11, FCGR3A, HLA-DMB, CD7, HLA-DPB1, HLA-DRA, HLA-DOA, HLA-DQA2, FCGR2C, HAMP, HLA-DQA1, HLA-DRB1, HLA-DPA1	243	421	16792	3.939356617108002	7.155457208141147E-5	3.57786e-05	3.558888435314661E-5
GOTERM_BP_DIRECT	GO:0019882~antigen processing and presentation	10	3.6764705882352944	8.252294663985096E-8	RAB32, CD74, HLA-DMB, RAB34, HLA-DPB1, HLA-DRA, HLA-DQA2, HLA-DRB1, HLA-DQA1, HLA-DPA1	243	55	16792	12.564160119715677	1.24519378357002E-4	4.1509e-05	4.128898096880543E-5
KEGG_PATHWAY	hsa04514:Cell adhesion molecules (CAMs)	13	4.779411764705882	5.382052789280229E-6	SDC4, PDCD1LG2, ITGAL, HLA-DMA, HLA-DMB, HLA-DPB1, HLA-DRA, CD58, HLA-DOA, HLA-DQA2, HLA-DQA1, HLA-DRB1, HLA-DPA1	120	142	6879	5.24806338028169	9.467953461579359E-4	5.92026e-05	5.213863639615222E-5
GOTERM_CC_DIRECT	GO:0005576~extracellular region	47	17.27941176470588	1.8664891000886933E-6	CXCL9, SERPINA1, PDGFA, PLAT, CTSW, TNFRSF11B, PLA2G5, IL1RAP, IFI30, FSTL1, SERPINA5, HEBP1, CST3, IBSP, PLAU, CASP4, EMILIN2, APOL1, GBP1, TGFB2, ANGPT2, ANXA1, GSN, IGFBP5, LUM, GDF15, RARRES2, GZMA, IGFBP2, RNASE4, S100B, MMP9, OSCAR, GZMK, SFRP4, CXCL10, CXCL11, COL4A2, COL5A1, SPINT1, COL4A1, CLCF1, ADAM12, COL21A1, ANG, HAMP, LTF	254	1610	18224	2.0945077517484227	5.262119193489845E-4	0.00010527	9.74307310246298E-5
GOTERM_CC_DIRECT	GO:0071556~integral component of lumenal side of endoplasmic reticulum membrane	7	2.5735294117647056	2.4518393026772236E-6	CD74, HLA-DPB1, HLA-DRA, HLA-DQA2, HLA-DRB1, HLA-DQA1, HLA-DPA1	254	29	18224	17.318490361118652	6.911805555824824E-4	0.000115236	1.0665500966645923E-4
KEGG_PATHWAY	hsa05322:Systemic lupus erythematosus	12	4.411764705882353	1.786779074464783E-5	HLA-DMA, FCGR3A, FCGR2A, HLA-DMB, HLA-DPB1, HLA-DRA, HLA-DOA, GRIN2B, HLA-DQA2, HLA-DRB1, HLA-DQA1, HLA-DPA1	120	134	6879	5.133582089552239	0.003139819689952583	0.000184984	1.6291220973061257E-4
UP_SEQ_FEATURE	region of interest:Alpha-2	6	2.2058823529411766	1.4736045190005003E-6	HLA-DMA, HLA-DRA, HLA-DOA, HLA-DQA2, HLA-DQA1, HLA-DPA1	265	16	20063	28.391037735849057	0.001376872480519098	0.000197042	1.953578562332092E-4
UP_SEQ_FEATURE	region of interest:Alpha-1	6	2.2058823529411766	1.4736045190005003E-6	HLA-DMA, HLA-DRA, HLA-DOA, HLA-DQA2, HLA-DQA1, HLA-DPA1	265	16	20063	28.391037735849057	0.001376872480519098	0.000197042	1.953578562332092E-4
GOTERM_CC_DIRECT	GO:0005886~plasma membrane	89	32.720588235294116	6.142366699364096E-6	DIRAS3, GPR65, PCDHGB3, CTSZ, PYGL, LSP1, IL1RAP, AQP5, CD3E, IFI30, ITGAL, FGFRL1, FCGR3A, RGS3, PLAU, CA2, HLA-DOA, CLIC1, TBC1D10A, HLA-DPA1, ABCC3, VAV3, ANXA1, GPR37, PCDHGA5, TNFRSF12A, CISH, ANXA2, SLC2A10, SWAP70, ITGA2, EMP3, PDCD1LG2, OSCAR, SPINT1, CD109, ADAM12, DPEP1, RELL1, CHRNA1, SDC4, HPN, LPAR1, TNFRSF11B, PLA2G5, IQGAP1, DPP4, GNG5, PDPN, HMOX1, PDE6B, S1PR3, FLNC, CD58, TRPM8,…	254	4121	18224	1.549520699623782	0.001730653418254291	0.00024745	2.2902252979057556E-4
INTERPRO	IPR003006:Immunoglobulin/major histocompatibility complex, conserved site	9	3.308823529411765	1.7146940936230022E-6	HLA-DMA, HLA-DMB, HLA-DPB1, HLA-DRA, HLA-DOA, HLA-DQA2, HLA-DRB1, HLA-DQA1, HLA-DPA1	259	60	18559	10.7484555984556	0.0010145847342170056	0.000253775	2.4991666414555256E-4
GOTERM_BP_DIRECT	GO:0019886~antigen processing and presentation of exogenous peptide antigen via MHC class II	11	4.044117647058823	8.224205312729038E-7	CD74, HLA-DMA, HLA-DMB, HLA-DPB1, HLA-DRA, IFI30, HLA-DOA, HLA-DQA2, HLA-DRB1, HLA-DQA1, HLA-DPA1	243	92	16792	8.262300948291287	0.0012402633288544074	0.000310258	3.0861330436015715E-4
UP_KEYWORDS	Lysosome	15	5.514705882352941	9.013883704369248E-6	CD74, PLEKHF1, CTSZ, IFI30, HLA-DMA, HLA-DMB, NPC2, TMBIM1, HLA-DPB1, HLA-DRA, HLA-DOA, HLA-DQA2, HLA-DQA1, HLA-DRB1, HLA-DPA1	267	263	20581	4.396334429871406	0.0027544603384876964	0.000394035	3.618430458468227E-4
GOTERM_CC_DIRECT	GO:0030658~transport vesicle membrane	7	2.5735294117647056	1.283398575600563E-5	CD74, HLA-DPB1, HLA-DRA, HLA-DQA2, HLA-DRB1, HLA-DQA1, HLA-DPA1	254	38	18224	13.216742644011603	0.0036126657712529653	0.000402132	3.7218558692416327E-4
GOTERM_CC_DIRECT	GO:0031982~vesicle	11	4.044117647058823	1.2028421825990234E-5	CST3, TUBA1C, ANXA1, IBSP, ANXA2, RAB34, MSN, TAGLN2, KCNN4, LGR6, CLIC1	254	128	18224	6.165846456692913	0.003386288902693768	0.000402132	3.7218558692416327E-4
GOTERM_MF_DIRECT	GO:0023026~MHC class II protein complex binding	6	2.2058823529411766	2.013181394427433E-6	CD74, HLA-DMA, HLA-DMB, HLA-DRA, HLA-DOA, HLA-DRB1	238	16	16881	26.598214285714285	8.391452070991567E-4	0.000419748	4.1270218585762376E-4
SMART	SM00407:IGc1	9	3.308823529411765	6.37079523181248E-6	HLA-DMA, HLA-DMB, HLA-DPB1, HLA-DRA, HLA-DOA, HLA-DQA2, HLA-DRB1, HLA-DQA1, HLA-DPA1	156	65	10057	8.926331360946746	8.978816519008559E-4	0.000449141	4.427702686109674E-4
UP_KEYWORDS	Polymorphism	190	69.85294117647058	1.3666695236243437E-5	FCGBP, STEAP3, EXOC3L2, TRAF3IP3, UPK2, GPR65, PLAT, IL1RAP, FGFRL1, RGS3, IBSP, PLAU, C1RL, PLS3, HOXA1, SLC26A10, HLA-DOA, PTRF, TBC1D10A, ZNF683, POSTN, KHNYN, IGFBP5, SWAP70, IGFBP2, RNASE4, OSCAR, ADAM19, CYP27A1, SFRP4, COL4A2, SPINT1, COL4A1, CD109, RAB34, ADAM12, S100A6, DPEP1, HOXB3, TAGLN2, CARD16, CCDC152, MXRA5, GRID2IP, LXN, FAM114A1, SDC4, LPAR1, TNFRSF11B, IQGAP1, MYL12A, SOCS1, CM…	267	12043	20581	1.216113545687255	0.004173304779121589	0.000522751	4.8004267017305076E-4
INTERPRO	IPR003597:Immunoglobulin C1-set	9	3.308823529411765	4.50127504687798E-6	HLA-DMA, HLA-DMB, HLA-DPB1, HLA-DRA, HLA-DOA, HLA-DQA2, HLA-DRB1, HLA-DQA1, HLA-DPA1	259	68	18559	9.483931410401999	0.0026612135016864658	0.000532951	5.248486704659724E-4
GOTERM_BP_DIRECT	GO:0031295~T cell costimulation	10	3.6764705882352944	1.7748542504303732E-6	DPP4, CAV1, HLA-DPB1, HLA-DRA, PDCD1LG2, CD3E, HLA-DQA2, HLA-DRB1, HLA-DQA1, HLA-DPA1	243	78	16792	8.859343674158488	0.002674674108983033	0.000535651	5.328112459791981E-4
GOTERM_CC_DIRECT	GO:0030669~clathrin-coated endocytic vesicle membrane	7	2.5735294117647056	2.0187563864864392E-5	CD74, HLA-DPB1, HLA-DRA, HLA-DQA2, HLA-DRB1, HLA-DQA1, HLA-DPA1	254	41	18224	12.249663913961975	0.005676776338355727	0.000569289	5.268954168729606E-4
GOTERM_CC_DIRECT	GO:0030666~endocytic vesicle membrane	8	2.941176470588235	3.5453637924577685E-5	CD74, CAV1, HLA-DPB1, HLA-DRA, HLA-DQA2, HLA-DRB1, HLA-DQA1, HLA-DPA1	254	66	18224	8.696731090431879	0.00994828825355809	0.000908902	8.412181362104341E-4
UP_KEYWORDS	Calcium	28	10.294117647058822	2.8710514617992037E-5	PCDHGB3, PLA2G5, ITGAL, MYL12A, RYR3, MRC2, PLS3, S100A11, ANGPT2, ANXA1, PCDHGA5, GSN, ANXA2, KCNIP2, ITGA2, ANXA5, S100B, GRIN2B, MMP9, PCDHGA11, EHD2, COL5A1, S100A6, FAT2, PADI2, S100A4, FKBP9, ANXA2P2	267	877	20581	2.461011534897228	0.008747063476360784	0.000976157	8.964060675173069E-4
UP_KEYWORDS	Extracellular matrix	14	5.147058823529411	3.3448637447503096E-5	POSTN, SERPINA1, ANXA2, LUM, MMP9, THSD4, COL4A2, COL5A1, COL4A1, EMILIN3, EMILIN2, COL21A1, VWA1, ANXA2P2	267	258	20581	4.182765728885405	0.010183250241487585	0.00102353	9.399067122748371E-4
KEGG_PATHWAY	hsa05166:HTLV-I infection	15	5.514705882352941	1.1269000547314222E-4	TGFB2, PDGFA, ITGAL, CD3E, HLA-DMA, HLA-DMB, IL2RB, HLA-DPB1, HLA-DRA, HLA-DOA, JAK3, HLA-DQA2, HLA-DQA1, HLA-DRB1, HLA-DPA1	120	254	6879	3.385334645669291	0.019639147800524337	0.00110186	9.703861582409469E-4
GOTERM_CC_DIRECT	GO:0031012~extracellular matrix	15	5.514705882352941	7.148257814304404E-5	TGFB2, POSTN, ANXA2, LUM, RARRES2, PLAT, THSD4, COL4A2, COL5A1, IBSP, COL4A1, EMILIN3, EMILIN2, COL21A1, VIM	254	296	18224	3.6358799744626515	0.01995697728025103	0.00167984	0.0015547460746112077
GOTERM_BP_DIRECT	GO:0060333~interferon-gamma-mediated signaling pathway	9	3.308823529411765	8.063901184655319E-6	CIITA, HLA-DPB1, HLA-DRA, IFI30, GBP1, HLA-DQA2, HLA-DRB1, HLA-DQA1, HLA-DPA1	243	71	16792	8.759520083463746	0.012094739437007784	0.00173835	0.0017291308111668047
GOTERM_BP_DIRECT	GO:0001666~response to hypoxia	13	4.779411764705882	7.56231338338188E-6	TGFB2, POSTN, ANGPT2, ITGA2, CAV1, PLAT, SOD2, DPP4, CST3, PLAU, NOX4, HMOX1, ANG	243	172	16792	5.222892142788783	0.011346709005313538	0.00173835	0.0017291308111668047
GOTERM_CC_DIRECT	GO:0012507~ER to Golgi transport vesicle membrane	7	2.5735294117647056	8.046251944999788E-5	CD74, HLA-DPB1, HLA-DRA, HLA-DQA2, HLA-DRB1, HLA-DQA1, HLA-DPA1	254	52	18224	9.658388855239249	0.022435831153543195	0.00174542	0.0016154398135730344
KEGG_PATHWAY	hsa05169:Epstein-Barr virus infection	10	3.6764705882352944	2.426621378869334E-4	HLA-DPB1, HLA-DRA, CD58, VIM, ITGAL, JAK3, HLA-DQA2, HLA-DRB1, HLA-DQA1, HLA-DPA1	120	122	6879	4.698770491803278	0.04181433882467067	0.00224782	0.001979612177498667
GOTERM_MF_DIRECT	GO:0008201~heparin binding	12	4.411764705882353	1.6381242913889685E-5	CXCL10, CXCL11, POSTN, LXN, COL5A1, ANG, PLA2G5, FSTL1, WISP1, FGFRL1, SERPINA5, LTF	238	160	16881	5.319642857142857	0.006807755766762624	0.00227699	0.0022387698648982566
GOTERM_CC_DIRECT	GO:0005765~lysosomal membrane	14	5.147058823529411	1.2549016947709804E-4	CD74, PLEKHF1, ANXA2, DPP4, HLA-DMA, HLA-DMB, TMBIM1, HLA-DPB1, HLA-DRA, HLA-DOA, HLA-DQA2, HLA-DQA1, HLA-DRB1, HLA-DPA1	254	274	18224	3.6659578136674518	0.03477152925368543	0.00252773	0.0023394953023944706
GOTERM_MF_DIRECT	GO:0044548~S100 protein binding	5	1.8382352941176472	2.4517446813228363E-5	ANXA2, S100A6, IQGAP1, S100B, S100A11	238	13	16881	27.28021978021978	0.010171814241200616	0.00255594	0.0025130382983559072
GOTERM_CC_DIRECT	GO:0032588~trans-Golgi network membrane	8	2.941176470588235	1.5475955080659069E-4	CD74, HLA-DPB1, HLA-DRA, LGR6, HLA-DQA2, HLA-DRB1, HLA-DQA1, HLA-DPA1	254	83	18224	6.91547291528318	0.042706809891303044	0.00290948	0.002692816184034678
GOTERM_MF_DIRECT	GO:0005102~receptor binding	17	6.25	4.093293035412297E-5	TGFB2, ANXA1, ANGPT2, CAV1, RARRES2, IGFBP2, PIPOX, MSN, PLAT, DPP4, CXCL10, SRPX2, CLCF1, ANG, CD58, JAK3, HAMP	238	353	16881	3.415823553217321	0.016924524795542073	0.00341381	0.0033565002890380835
GOTERM_CC_DIRECT	GO:0009897~external side of plasma membrane	12	4.411764705882353	1.993298290360713E-4	CXCL10, CD74, FCGR3A, CXCL9, ITGA2, ANXA5, PDPN, IL2RB, TRPM8, CD3E, HLA-DRB1, SERPINA5	254	213	18224	4.042142619496507	0.05466565969724746	0.00351319	0.003251567836150913
GOTERM_BP_DIRECT	GO:0001525~angiogenesis	14	5.147058823529411	2.1915878416862214E-5	VAV3, TGFB2, ANGPT2, TNFRSF12A, ANXA2, CAV1, PDGFA, MEOX2, SRPX2, COL4A2, HOXB3, HMOX1, ANG, HTATIP2	243	223	16792	4.338297440439942	0.03253054237907016	0.00413388	0.004111966687963773
UP_KEYWORDS	Inflammatory response	10	3.6764705882352944	1.6518148176269124E-4	CXCL10, CXCL11, CXCL9, LXN, ANXA1, RARRES2, CASP4, CHI3L1, TLR8, IL1RAP	267	152	20581	5.071210329193771	0.0492933306783071	0.00459505	0.004219636034119658
GOTERM_BP_DIRECT	GO:0002503~peptide antigen assembly with MHC class II protein complex	4	1.4705882352941175	2.893967500616991E-5	HLA-DMA, HLA-DMB, HLA-DRA, HLA-DRB1	243	5	16792	55.28230452674897	0.04273077140085069	0.00485222	0.004826494687140115
GOTERM_MF_DIRECT	GO:0005509~calcium ion binding	25	9.191176470588236	7.542053946958587E-5	PCDHGB3, PLA2G5, IQGAP1, FSTL1, MYL12A, RYR3, PLS3, S100A11, ANXA1, PCDHGA5, GSN, GALNT3, ANXA2, KCNIP2, SWAP70, ANXA5, S100B, PCDHGA11, EHD2, S100A6, FAT2, PADI2, S100A4, FKBP9, ANXA2P2	238	717	16881	2.4731022115959354	0.03096209578572462	0.00524173	0.005153736863755034
GOTERM_BP_DIRECT	GO:0006954~inflammatory response	18	6.61764705882353	3.701654555220061E-5	HDAC4, CIITA, CXCL9, ANXA1, LXN, TNFAIP6, RARRES2, TNFRSF11B, IL1RAP, ITGAL, PTGS1, CXCL10, CXCL11, CASP4, NOX4, TLR8, CHI3L1, S1PR3	243	379	16792	3.281931007524675	0.054327534730502336	0.0055858	0.005556183487385311
UP_KEYWORDS	Cell membrane	64	23.52941176470588	2.5602075359305637E-4	DIRAS3, UPK2, GPR65, PCDHGB3, LSP1, IL1RAP, AQP5, CD3E, ITGAL, FCGR3A, RGS3, CA2, CLIC1, PTRF, HLA-DPA1, ANXA1, GPR37, PCDHGA5, SWAP70, PDCD1LG2, OSCAR, CD109, ADAM12, S100A6, DPEP1, RELL1, GRID2IP, CHRNA1, HPN, LPAR1, IQGAP1, DPP4, GNG5, PDPN, S1PR3, CD58, TRPM8, KCNN4, HLA-DQA2, GBP1, HLA-DQA1, EVC2, CD74, KCNIP2, TNK2, CAV1, OR4N4, GPR1, MSN, GRIN2B, XKR8, PCDHGA11, EHD2, FCGR2A, PMP22, HLA-DP…	267	3175	20581	1.5537869002329765	0.07536145587473242	0.00652853	0.0059951526466374035
KEGG_PATHWAY	hsa05164:Influenza A	11	4.044117647058823	8.151996303009346E-4	CXCL10, HLA-DMA, CIITA, HLA-DMB, HLA-DPB1, HLA-DRA, HLA-DOA, HLA-DQA2, HLA-DRB1, HLA-DQA1, HLA-DPA1	120	174	6879	3.623994252873563	0.13370834856824343	0.00717376	0.006317797134832243
KEGG_PATHWAY	hsa05168:Herpes simplex infection	11	4.044117647058823	0.0012006000565095447	CD74, HLA-DMA, HLA-DMB, CASP8, HLA-DPB1, HLA-DRA, HLA-DOA, HLA-DQA2, HLA-DRB1, HLA-DQA1, HLA-DPA1	120	183	6879	3.445765027322404	0.19057613188977796	0.0100622	0.008861571845665687
UP_KEYWORDS	Zymogen	11	4.044117647058823	4.913512977269995E-4	ADAM19, GZMK, CASP8, PLAU, GZMA, CTSZ, CASP4, ADAM12, CTSW, PLAT, MMP9	267	214	20581	3.9621792852392455	0.13962801916934242	0.0115657	0.010620747281637453
UP_KEYWORDS	Cell adhesion	17	6.25	5.366831498568214E-4	POSTN, PCDHGA5, TNFRSF12A, TNFAIP6, PCDHGB3, ITGA2, ITGAL, WISP1, DPP4, PCDHGA11, SRPX2, IBSP, NINJ2, TRIP6, ADAM12, EMILIN2, FAT2	267	479	20581	2.7357009375024437	0.15148636765934154	0.0117304	0.010771997507840489
UP_KEYWORDS	Annexin	4	1.4705882352941175	6.992378659553775E-4	ANXA1, ANXA2, ANXA5, ANXA2P2	267	14	20581	22.02354200107009	0.1926852231513887	0.0142645	0.01309905602223074
UP_KEYWORDS	Calcium/phospholipid-binding	4	1.4705882352941175	8.657257544083791E-4	ANXA1, ANXA2, ANXA5, ANXA2P2	267	15	20581	20.555305867665417	0.23281462443167733	0.0162799	0.014949863185045247
UP_KEYWORDS	Membrane	123	45.220588235294116	9.044401215151928E-4	STEAP3, TRAF3IP3, UPK2, GPR65, AQP5, IL1RAP, FGFRL1, RGS3, SLC26A10, HLA-DOA, PTRF, SWAP70, OSCAR, ADAM19, CYP27A1, RAB32, SPINT1, CD109, RAB34, NINJ2, ADAM12, S100A6, DPEP1, RELL1, GRID2IP, CHRNA1, MAOB, SDC4, HPN, LPAR1, IQGAP1, DPP4, SYNGR2, SLAMF8, FAM180B, HMOX1, TRPM8, KCNN4, HLA-DQA2, HLA-DQA1, CAV1, TNK2, OR4N4, MSN, GRIN2B, XKR8, PCDHGA11, EHD2, HLA-DRA, NOX4, FAT2, HLA-DRB1, GAPT, DIRAS…	267	7494	20581	1.265163441614715	0.24185749411608104	0.0162799	0.014949863185045247
GOTERM_CC_DIRECT	GO:0005925~focal adhesion	15	5.514705882352941	0.001183100248042978	ANXA1, GSN, SDC4, ITGA2, CAV1, ANXA5, MSN, IQGAP1, DPP4, MRC2, PLAU, TRIP6, NOX4, VIM, FLNC	254	391	18224	2.7524820267031838	0.283825758191108	0.0166817	0.015439458236960864
GOTERM_CC_DIRECT	GO:0005902~microvillus	6	2.2058823529411766	0.0011523381378919309	CA2, PDGFA, MSN, AQP5, TBC1D10A, MYO1G	254	57	18224	7.55242436800663	0.2775786552898668	0.0166817	0.015439458236960864
GOTERM_CC_DIRECT	GO:0010008~endosome membrane	10	3.6764705882352944	0.0011476921452109035	EHD2, STEAP3, PLEKHF1, TMBIM1, HLA-DPB1, TLR8, HLA-DOA, HLA-DQA2, HLA-DQA1, HLA-DPA1	254	185	18224	3.878271972760162	0.2766304490915473	0.0166817	0.015439458236960864
GOTERM_CC_DIRECT	GO:0048471~perinuclear region of cytoplasm	20	7.352941176470589	0.0011282206111186042	PLEKHF1, ANXA2, GALNT3, SLC2A10, ITGA2, CAV1, MSN, PLA2G5, S100B, RYR3, CST3, EHD2, RAB34, CMYA5, S100A6, NOX4, HMOX1, CHI3L1, S100A4, CLIC1	254	621	18224	2.3107256520471173	0.27264297158741646	0.0166817	0.015439458236960864
UP_SEQ_FEATURE	topological domain:Cytoplasmic	70	25.735294117647058	1.6527358534323608E-4	KCNK5, STEAP3, TRAF3IP3, UPK2, GPR65, PCDHGB3, IL1RAP, AQP5, CD3E, ITGAL, FGFRL1, RYR3, MRC2, FCGR3A, HLA-DOA, HLA-DPA1, ABCC3, HS3ST3B1, CHST6, GPR37, PCDHGA5, TNFRSF12A, SLC2A10, PLLP, ITGA2, PDCD1LG2, OSCAR, ADAM19, B3GNT7, NINJ2, ADAM12, TLR8, RELL1, CHRNA1, MAOB, SDC4, HPN, LPAR1, DPP4, HLA-DMA, HLA-DMB, PDPN, SLAMF8, S1PR3, CD58, TRPM8, HLA-DQA2, CSMD1, HLA-DQA1, CD74, GALNT3, KCNJ11, CAV1,…	265	3456	20063	1.5334665443745632	0.14319384282834846	0.0171885	0.017041543022058122
UP_SEQ_FEATURE	sequence variant	193	70.95588235294117	1.475020607611822E-4	TRAF3IP3, FGFRL1, HOXA1, TBC1D10A, RNASE4, CYP27A1, SFRP4, SPINT1, CD109, HOXB3, TAGLN2, MXRA5, GRID2IP, LXN, SDC4, LPAR1, IQGAP1, CMYA5, SLAMF8, FAM180B, HMOX1, TRPM8, HLA-DQA2, HLA-DQA1, DNAH11, APOBEC3F, APOBEC3G, STAC, SH2D1A, OR4N4, DDIT4L, GRIN2B, EHD2, PCDHGA11, TRIP6, FAT2, NOX4, HAMP, HLA-DRB1, GAPT, SERPINA1, CTSZ, PYGM, CTSW, PYGL, MEOX2, RYR3, SERPINA5, MRC2, GNLY, LDLRAP1, JAK3, HLA-…	265	12443	20063	1.1743085071700539	0.12883562419011763	0.0171885	0.017041543022058122
GOTERM_BP_DIRECT	GO:0030198~extracellular matrix organization	12	4.411764705882353	1.3203483045824804E-4	POSTN, SPINT1, COL4A2, IBSP, COL5A1, COL4A1, LUM, ITGA2, PDGFA, VWA1, TNFRSF11B, ITGAL	243	196	16792	4.2307886117409925	0.18065801129980152	0.0181128	0.01801675277434821
GOTERM_CC_DIRECT	GO:0001726~ruffle	7	2.5735294117647056	0.001588097628560887	TNFRSF12A, ANXA2, PDPN, S100A6, IQGAP1, S100B, S100A11	254	90	18224	5.580402449693788	0.3612227761242701	0.0213259	0.01973778481211388
UP_KEYWORDS	Angiogenesis	8	2.941176470588235	0.001273268965232978	VAV3, SRPX2, ANGPT2, TNFRSF12A, COL4A2, COL4A1, ANG, HTATIP2	267	126	20581	4.894120444682243	0.3228541271859674	0.0216456	0.01987714329058149
GOTERM_MF_DIRECT	GO:0004859~phospholipase inhibitor activity	4	1.4705882352941175	4.148229134125792E-4	ANXA1, ANXA2, ANXA5, ANXA2P2	238	11	16881	25.79220779220779	0.1588767206185724	0.0247116	0.024296770642736783
UP_KEYWORDS	Endosome	16	5.88235294117647	0.0015704901522848296	CD74, STEAP3, ANXA1, TNK2, LPAR1, EHD2, HLA-DMA, HLA-DMB, TMBIM1, HLA-DPB1, HLA-DRA, HLA-DOA, HLA-DQA2, HLA-DQA1, HLA-DRB1, HLA-DPA1	267	481	20581	2.5640714180040023	0.3818027807164578	0.0252932	0.023226722778528268
UP_KEYWORDS	Basement membrane	5	1.8382352941176472	0.001729420536404333	COL4A2, ANXA2, COL4A1, VWA1, ANXA2P2	267	40	20581	9.635299625468164	0.4111953530832094	0.0264601	0.02429835853648088
GOTERM_BP_DIRECT	GO:0042102~positive regulation of T cell proliferation	7	2.5735294117647056	2.1996360535988228E-4	HLA-DMB, ANXA1, HLA-DPB1, PDCD1LG2, CD3E, JAK3, HLA-DPA1	243	60	16792	8.062002743484225	0.2824851190482506	0.0276604	0.02751378097043194
UP_KEYWORDS	Protease	17	6.25	0.0020086700449375248	GZMA, HPN, CTSZ, PLAT, CTSW, MMP9, SERPINA5, DPP4, ADAM19, GZMK, CASP8, PLAU, CASP4, ADAM12, C1RL, DPEP1, LTF	267	544	20581	2.4088249063670415	0.4595056953925607	0.0292692	0.0268779182203545
UP_KEYWORDS	Innate immunity	11	4.044117647058823	0.002199000160658854	RNF135, ZNF683, ANXA1, APOBEC3F, APOBEC3G, SH2D1A, CASP4, C1RL, TLR8, IL1RAP, JAK3	267	261	20581	3.2486833986252814	0.490148097470092	0.0305861	0.028087229324778997
GOTERM_MF_DIRECT	GO:0042605~peptide antigen binding	5	1.8382352941176472	5.950309137993083E-4	HLA-DPB1, HLA-DRA, HLA-DRB1, HLA-DQA1, HLA-DPA1	238	28	16881	12.665816326530614	0.2197974724013807	0.031016	0.030495334332214553
UP_KEYWORDS	Serine protease	8	2.941176470588235	0.002421709465588482	DPP4, GZMK, PLAU, GZMA, HPN, C1RL, PLAT, LTF	267	141	20581	4.373469333545834	0.523811665984208	0.0322193	0.02958697216653754
KEGG_PATHWAY	hsa04974:Protein digestion and absorption	7	2.5735294117647056	0.004037057389788648	KCNK5, DPP4, COL4A2, COL5A1, COL4A1, COL21A1, KCNN4	120	88	6879	4.559943181818182	0.5093185705238166	0.0322965	0.02844290433714729
UP_KEYWORDS	Transmembrane helix	95	34.92647058823529	0.002553519440283049	KCNK5, MOXD1, STEAP3, TRAF3IP3, UPK2, GPR65, PCDHGB3, IL1RAP, AQP5, CD3E, ITGAL, FGFRL1, RYR3, MRC2, FCGR3A, SLC26A10, HLA-DOA, CLIC1, HLA-DPA1, ABCC3, HS3ST3B1, ELOVL1, CHST6, GPR37, PCDHGA5, TNFRSF12A, SLC2A10, PLLP, ITGA2, GPX8, EMP3, PDCD1LG2, OSCAR, ADAM19, SPINT1, B3GNT7, NINJ2, ADAM12, TMBIM1, TLR8, RELL1, CHRNA1, MAOB, SDC4, SLC43A3, HPN, LPAR1, DPP4, HLA-DMA, HLA-DMB, SYNGR2, C10ORF105, …	267	5634	20581	1.2997564280006753	0.54268199693124	0.0325574	0.0298974567799807
UP_KEYWORDS	Transmembrane	95	34.92647058823529	0.0028117415241139193	KCNK5, MOXD1, STEAP3, TRAF3IP3, UPK2, GPR65, PCDHGB3, IL1RAP, AQP5, CD3E, ITGAL, FGFRL1, RYR3, MRC2, FCGR3A, SLC26A10, HLA-DOA, CLIC1, HLA-DPA1, ABCC3, HS3ST3B1, ELOVL1, CHST6, GPR37, PCDHGA5, TNFRSF12A, SLC2A10, PLLP, ITGA2, GPX8, EMP3, PDCD1LG2, OSCAR, ADAM19, SPINT1, B3GNT7, NINJ2, ADAM12, TMBIM1, TLR8, RELL1, CHRNA1, MAOB, SDC4, SLC43A3, HPN, LPAR1, DPP4, HLA-DMA, HLA-DMB, SYNGR2, C10ORF105, …	267	5651	20581	1.2958463484968687	0.5775164550438696	0.0344157	0.03160397473104046
INTERPRO	IPR002048:EF-hand domain	12	4.411764705882353	3.6196457066906283E-4	EHD2, KCNIP2, SWAP70, S100A6, PLS3, S100A4, FKBP9, S100B, FSTL1, MYL12A, RYR3, S100A11	259	228	18559	3.7713879292826658	0.19291139131034707	0.0357138	0.03517089078334394
UP_SEQ_FEATURE	topological domain:Extracellular	58	21.323529411764707	3.96294623176606E-4	TRAF3IP3, GPR65, PCDHGB3, IL1RAP, AQP5, CD3E, ITGAL, FGFRL1, MRC2, FCGR3A, HLA-DOA, HLA-DPA1, ABCC3, GPR37, PCDHGA5, TNFRSF12A, SLC2A10, PLLP, ITGA2, PDCD1LG2, OSCAR, ADAM19, NINJ2, ADAM12, TLR8, RELL1, CHRNA1, SDC4, HPN, LPAR1, DPP4, PDPN, SLAMF8, S1PR3, CD58, TRPM8, HLA-DQA2, CSMD1, HLA-DQA1, CD74, KCNJ11, OR4N4, GPR1, GRIN2B, TMEM154, PCDHGA11, FCGR2A, EVI2A, LRRN4CL, CD7, IL2RB, HLA-DPB1, FAT…	265	2787	20063	1.575582048730291	0.30968613822843316	0.0370932	0.036776141030789036
UP_KEYWORDS	Oxidoreductase	17	6.25	0.003885435371238325	MOXD1, STEAP3, MAOB, GPX8, PIPOX, SQRDL, IFI30, SOD2, PTGS1, CRYZ, CYP27A1, ALDH1A3, DPYD, NOX4, HMOX1, BCO2, HTATIP2	267	582	20581	2.2515476788035573	0.6961615110536385	0.0457286	0.04199258997376805
UP_KEYWORDS	IgG-binding protein	3	1.1029411764705883	0.004426403264994796	FCGR3A, FCGR2A, FCGR2C	267	8	20581	28.905898876404493	0.7426931688538432	0.0501659	0.04606738212827917
GOTERM_CC_DIRECT	GO:0005578~proteinaceous extracellular matrix	11	4.044117647058823	0.0043879973932512695	POSTN, SERPINA1, COL5A1, LUM, EMILIN3, EMILIN2, COL21A1, CHI3L1, TNFRSF11B, MMP9, WISP1	254	268	18224	2.9448818897637796	0.7106557492081892	0.0538007	0.04979423128863397
GOTERM_CC_DIRECT	GO:0005887~integral component of plasma membrane	33	12.132352941176471	0.0042789726930094725	KCNK5, STEAP3, SDC4, UPK2, GPR65, HPN, LPAR1, TNFRSF11B, IL1RAP, AQP5, CD3E, MRC2, PDPN, S1PR3, CD58, SLC26A10, HLA-DQA2, HLA-DQA1, HLA-DPA1, ABCC3, HS3ST3B1, GPR37, SLC31A2, KCNJ11, SLC2A10, CAV1, GPR1, GRIN2B, NINJ2, IL2RB, HLA-DRA, LGR6, HLA-DRB1	254	1415	18224	1.6732756461979355	0.7015817766554949	0.0538007	0.04979423128863397
SMART	SM00335:ANX	4	1.4705882352941175	0.0011536698688986763	ANXA1, ANXA2, ANXA5, ANXA2P2	156	14	10057	18.41941391941392	0.1502060375629426	0.0542225	0.05345337059230534
INTERPRO	IPR018502:Annexin repeat	4	1.4705882352941175	8.62921326410009E-4	ANXA1, ANXA2, ANXA5, ANXA2P2	259	14	18559	20.473248758963045	0.400146585959555	0.056761	0.055898125921892805
INTERPRO	IPR018252:Annexin repeat, conserved site	4	1.4705882352941175	8.62921326410009E-4	ANXA1, ANXA2, ANXA5, ANXA2P2	259	14	18559	20.473248758963045	0.400146585959555	0.056761	0.055898125921892805
INTERPRO	IPR001464:Annexin	4	1.4705882352941175	8.62921326410009E-4	ANXA1, ANXA2, ANXA5, ANXA2P2	259	14	18559	20.473248758963045	0.400146585959555	0.056761	0.055898125921892805
GOTERM_CC_DIRECT	GO:0005604~basement membrane	6	2.2058823529411766	0.004849306818243858	CST3, COL5A1, ANXA2, COL4A1, VWA1, ANXA2P2	254	79	18224	5.449217581979468	0.7461041170628702	0.0569794	0.05273621164840196
KEGG_PATHWAY	hsa05205:Proteoglycans in cancer	10	3.6764705882352944	0.00760556487077556	TGFB2, SDC4, PLAU, LUM, ITGA2, CAV1, MSN, IQGAP1, FLNC, MMP9	120	200	6879	2.8662499999999995	0.7391202488920439	0.0581991	0.05125489369435703
UP_KEYWORDS	Heparin-binding	6	2.2058823529411766	0.0056925149757818825	POSTN, LXN, COL5A1, FSTL1, SERPINA5, LTF	267	88	20581	5.2556179775280905	0.8256841511202125	0.0600658	0.055158507179127896
UP_KEYWORDS	Protease inhibitor	7	2.5735294117647056	0.005529585805227687	CST3, SERPINA1, LXN, SPINT1, CD109, CARD16, SERPINA5	267	124	20581	4.351425637308203	0.8167215596735914	0.0600658	0.055158507179127896
GOTERM_MF_DIRECT	GO:0048306~calcium-dependent protein binding	6	2.2058823529411766	0.0013075724616499057	ANXA1, ANXA2, S100A6, S100A4, S100B, S100A11	238	58	16881	7.33743842364532	0.4205144255160457	0.0605842	0.05956718991960682
UP_SEQ_FEATURE	transmembrane region	91	33.455882352941174	7.26446260022546E-4	KCNK5, MOXD1, STEAP3, TRAF3IP3, UPK2, GPR65, PCDHGB3, IL1RAP, AQP5, CD3E, ITGAL, FGFRL1, RYR3, MRC2, FCGR3A, SLC26A10, HLA-DOA, CLIC1, HLA-DPA1, ABCC3, HS3ST3B1, ELOVL1, CHST6, GPR37, PCDHGA5, TNFRSF12A, SLC2A10, PLLP, ITGA2, GPX8, EMP3, PDCD1LG2, OSCAR, ADAM19, B3GNT7, NINJ2, ADAM12, TMBIM1, TLR8, RELL1, CHRNA1, MAOB, SDC4, SLC43A3, HPN, LPAR1, DPP4, HLA-DMA, HLA-DMB, SYNGR2, C10ORF105, PDPN, SL…	265	5056	20063	1.3626500179125864	0.4931164994343108	0.061814	0.061285648118265694
KEGG_PATHWAY	hsa04510:Focal adhesion	10	3.6764705882352944	0.009154749178152184	VAV3, COL4A2, IBSP, COL5A1, COL4A1, ITGA2, CAV1, PDGFA, FLNC, MYL12A	120	206	6879	2.782766990291262	0.8018352272999617	0.0671348	0.059124421775566184
GOTERM_BP_DIRECT	GO:0007165~signal transduction	32	11.76470588235294	6.55592143555411E-4	CHRNA1, CXCL9, TNFAIP6, SDC4, TNFRSF11B, LSP1, IQGAP1, ITGAL, WISP1, MRC2, GNG5, PLAU, PDPN, PDE6B, HLA-DOA, CLIC1, S100A11, CD74, ANGPT2, ANXA1, IGFBP5, KCNIP2, GDF15, STAC, IGFBP2, ANXA5, CXCL10, CXCL11, EVI2A, IL2RB, S100A6, FCGR2C	243	1161	16792	1.9046444281394994	0.6282794703108849	0.0760991	0.07569567749820554
GOTERM_MF_DIRECT	GO:0048248~CXCR3 chemokine receptor binding	3	1.1029411764705883	0.0019087717127827897	CXCL10, CXCL11, CXCL9	238	5	16881	42.55714285714286	0.5491941063543122	0.0795958	0.07825964022409437
GOTERM_CC_DIRECT	GO:0045121~membrane raft	9	3.308823529411765	0.008246484057152432	DPP4, CASP8, SDC4, ANXA2, PLLP, CAV1, IQGAP1, TRPM8, PTRF	254	206	18224	3.134622735264888	0.9032040555479455	0.0930203	0.08609329355667139
GOTERM_CC_DIRECT	GO:0000139~Golgi membrane	17	6.25	0.008769699501279628	HS3ST3B1, CD74, CHST6, SERPINA1, GALNT3, CAV1, CTSZ, PDGFA, B3GNT7, HLA-DPB1, TLR8, HLA-DRA, GBP1, HLA-DQA2, HLA-DQA1, HLA-DRB1, HLA-DPA1	254	591	18224	2.0638181648613725	0.9165879965718295	0.0951175	0.08803429114746088
INTERPRO	IPR011992:EF-hand-like domain	12	4.411764705882353	0.0018874764565334277	EHD2, KCNIP2, SWAP70, S100A6, PLS3, S100A4, FKBP9, S100B, FSTL1, MYL12A, RYR3, S100A11	259	279	18559	3.0819944368331464	0.673211436171278	0.111739	0.11003987741589884
KEGG_PATHWAY	hsa04512:ECM-receptor interaction	6	2.2058823529411766	0.017066266487226502	SDC4, COL4A2, IBSP, COL5A1, COL4A1, ITGA2	120	87	6879	3.953448275862069	0.9516644978822669	0.120147	0.10581085222080432
UP_KEYWORDS	SH2 domain	6	2.2058823529411766	0.013173443502059776	VAV3, SOCS1, CISH, SH2D4A, SH2D1A, JAK3	267	108	20581	4.282355389096962	0.9827140420214645	0.134369	0.1233912541359599
UP_KEYWORDS	Hydrolase	33	12.132352941176471	0.016320227376123778	HDAC4, HPN, CTSZ, PLAT, CTSW, PLA2G5, OPLAH, THSD4, SERPINA5, DPP4, CASP8, DUSP10, PLAU, CASP4, C1RL, PDE6B, GBP1, APOBEC3F, APOBEC3G, GZMA, EYA4, RNASE4, AMPD3, MMP9, CPPED1, ADAM19, GZMK, EHD2, ADAM12, DPEP1, PADI2, ANG, LTF	267	1671	20581	1.5222735494455988	0.9934950378228309	0.161096	0.1479349642803478
KEGG_PATHWAY	hsa04380:Osteoclast differentiation	7	2.5735294117647056	0.02565355306905111	TGFB2, FCGR3A, FCGR2A, SOCS1, TNFRSF11B, FCGR2C, OSCAR	120	131	6879	3.0631679389312976	0.9896828577457609	0.173655	0.15293464329626624
INTERPRO	IPR013783:Immunoglobulin-like fold	25	9.191176470588236	0.0035907793152072957	IL1RAP, CD3E, FGFRL1, HLA-DMA, FCGR3A, HLA-DMB, CMYA5, CD58, FLNC, HLA-DOA, HLA-DQA2, HLA-DQA1, HLA-DPA1, PDCD1LG2, OSCAR, FCGR2A, LRRN4CL, CD7, IL2RB, HLA-DPB1, VWA1, HLA-DRA, FCGR2C, MXRA5, HLA-DRB1	259	951	18559	1.8837111108404483	0.8811112443473942	0.177145	0.17445202839715446
INTERPRO	IPR018247:EF-Hand 1, calcium-binding site	9	3.308823529411765	0.0035125013484522635	EHD2, KCNIP2, S100A6, PLS3, S100A4, FKBP9, S100B, MYL12A, S100A11	259	178	18559	3.62307492082773	0.8754516545493439	0.177145	0.17445202839715446
GOTERM_CC_DIRECT	GO:0005788~endoplasmic reticulum lumen	8	2.941176470588235	0.017952972508711505	SERPINA1, COL4A2, COL5A1, COL4A1, CTSZ, GPX8, PDGFA, COL21A1	254	192	18224	2.989501312335958	0.9939562778129297	0.187509	0.17354540091754453
UP_KEYWORDS	Integrin	4	1.4705882352941175	0.020321651873494908	IBSP, ITGA2, ADAM12, ITGAL	267	45	20581	6.85176862255514	0.9981312379659948	0.194326	0.17844950551412717
GOTERM_CC_DIRECT	GO:0016324~apical plasma membrane	10	3.6764705882352944	0.02061842405346527	DPP4, ANXA1, UPK2, CAV1, HPN, IGFBP2, DPEP1, NOX4, MSN, AQP5	254	291	18224	2.465568092648213	0.9971916953706944	0.200496	0.18556581648118742
GOTERM_CC_DIRECT	GO:0045177~apical part of cell	5	1.8382352941176472	0.020452657038364293	CA2, DPEP1, MSN, PLAT, MYL12A	254	75	18224	4.783202099737533	0.9970544152567042	0.200496	0.18556581648118742
UP_KEYWORDS	Growth factor binding	3	1.1029411764705883	0.022217537196367602	FGFBP2, IGFBP5, IGFBP2	267	18	20581	12.847066167290887	0.9989669376103508	0.206017	0.18918569552058473
INTERPRO	IPR001751:S100/Calbindin-D9k, conserved site	4	1.4705882352941175	0.0048711796839924154	S100A6, S100A4, S100B, S100A11	259	25	18559	11.465019305019306	0.9444673903375831	0.221826	0.21845367352058295
GOTERM_MF_DIRECT	GO:0005515~protein binding	144	52.94117647058824	0.005890888474241102	FCGBP, STEAP3, TRAF3IP3, UPK2, HSF2BP, PLAT, AQP5, IFI30, RGS3, PLAU, HOXA1, HLA-DOA, PTRF, TBC1D10A, POSTN, CISH, IGFBP5, SWAP70, FBXO17, IGFBP2, PIPOX, RAB32, SFRP4, COL4A2, COL4A1, RAB34, NINJ2, S100A6, DPEP1, KCTD14, S100A4, TAGLN2, FTL, LXN, FAM114A1, SDC4, HPN, LPAR1, PDGFA, IQGAP1, MYL12A, DPP4, SYNGR2, SOCS1, CMYA5, HMOX1, TRPM8, KCNN4, S100A11, TGFB2, APOBEC3F, APOBEC3G, STAC, RARRES2, C…	238	8785	16881	1.1626311082201803	0.9148860660612217	0.223318	0.21956947949444106
UP_KEYWORDS	Proteoglycan	4	1.4705882352941175	0.02541531397887739	CD74, SRPX2, SDC4, LUM	267	49	20581	6.2924405717343115	0.999620866323642	0.223568	0.20530284887564454
UP_KEYWORDS	Adaptive immunity	7	2.5735294117647056	0.02557152921938633	ZNF683, CD74, ANXA1, SH2D1A, CD7, JAK3, MYO1G	267	174	20581	3.1010159714150416	0.9996390149754077	0.223568	0.20530284887564454
INTERPRO	IPR007110:Immunoglobulin-like domain	21	7.720588235294118	0.005682067484858147	IL1RAP, PDCD1LG2, CD3E, FGFRL1, OSCAR, HLA-DMA, FCGR3A, FCGR2A, HLA-DMB, CD7, SLAMF8, HLA-DPB1, HLA-DRA, CD58, HLA-DOA, HLA-DQA2, FCGR2C, MXRA5, HLA-DQA1, HLA-DRB1, HLA-DPA1	259	771	18559	1.9517299400567882	0.965726298213242	0.24027	0.23661752454802143
SMART	SM00054:EFh	8	2.941176470588235	0.0068253025581096185	KCNIP2, S100A6, PLS3, S100A4, FKBP9, S100B, MYL12A, S100A11	156	144	10057	3.5815527065527064	0.6192707958141208	0.240592	0.23717926389430924
UP_SEQ_FEATURE	domain:EF-hand 2	9	3.308823529411765	0.003198726465920199	KCNIP2, S100A6, PLS3, S100A4, FKBP9, S100B, FSTL1, MYL12A, S100A11	265	185	20063	3.683161652218256	0.9499935289545324	0.249501	0.24736818003116204
SMART	SM01394:SM01394	4	1.4705882352941175	0.008868478672288684	S100A6, S100A4, S100B, S100A11	156	28	10057	9.20970695970696	0.7152185725209896	0.250091	0.24654370708962542
GOTERM_CC_DIRECT	GO:0031528~microvillus membrane	3	1.1029411764705883	0.0281034750699209	PDPN, DPEP1, MSN	254	19	18224	11.328636552009945	0.9996772633712242	0.264173	0.24450023310831182
INTERPRO	IPR013787:S100/CaBP-9k-type, calcium binding, subdomain	4	1.4705882352941175	0.007429553849181091	S100A6, S100A4, S100B, S100A11	259	29	18559	9.883637331913194	0.9879020098864152	0.274893	0.270714368379536
INTERPRO	IPR013806:Kringle-like fold	4	1.4705882352941175	0.007429553849181091	MRC2, PLAU, PLAT, MMP9	259	29	18559	9.883637331913194	0.9879020098864152	0.274893	0.270714368379536
GOTERM_BP_DIRECT	GO:0030816~positive regulation of cAMP metabolic process	3	1.1029411764705883	0.002986344949451511	CXCL10, CXCL11, CXCL9	243	6	16792	34.5514403292181	0.9890359855156845	0.28165	0.2801564855704199
GOTERM_BP_DIRECT	GO:0014911~positive regulation of smooth muscle cell migration	4	1.4705882352941175	0.002811277172870567	HDAC4, POSTN, ITGA2, NOX4	243	20	16792	13.820576131687243	0.9857099455623063	0.28165	0.2801564855704199
GOTERM_BP_DIRECT	GO:0048525~negative regulation of viral process	3	1.1029411764705883	0.002986344949451511	APOBEC3F, APOBEC3G, LTF	243	6	16792	34.5514403292181	0.9890359855156845	0.28165	0.2801564855704199
GOTERM_MF_DIRECT	GO:0048407~platelet-derived growth factor binding	3	1.1029411764705883	0.009930469176327877	COL5A1, COL4A1, PDGFA	238	11	16881	19.344155844155846	0.9844190124313521	0.2977	0.2927029933069583
GOTERM_MF_DIRECT	GO:0019864~IgG binding	3	1.1029411764705883	0.009930469176327877	FCGR3A, FCGR2A, FCGR2C	238	11	16881	19.344155844155846	0.9844190124313521	0.2977	0.2927029933069583
GOTERM_MF_DIRECT	GO:0005518~collagen binding	5	1.8382352941176472	0.009994736356822968	MRC2, LUM, ITGA2, PDGFA, MMP9	238	60	16881	5.9107142857142865	0.9848351184177845	0.2977	0.2927029933069583
UP_KEYWORDS	Receptor	31	11.397058823529411	0.03588283753536252	CHRNA1, GPR65, LPAR1, TNFRSF11B, IL1RAP, CD3E, ITGAL, FGFRL1, RYR3, DPP4, MRC2, FCGR3A, S1PR3, TRPM8, LDLRAP1, GPR37, TNFRSF12A, ITGA2, RARRES2, OR4N4, GPR1, PDCD1LG2, GRIN2B, OSCAR, FCGR2A, CD7, IL2RB, TLR8, LGR6, FCGR2C, HLA-DRB1	267	1648	20581	1.4499722737355005	0.9999860773131755	0.305004	0.28008548187324633
UP_SEQ_FEATURE	region of interest:Beta-2	3	1.1029411764705883	0.004583753740214515	HLA-DMB, HLA-DPB1, HLA-DRB1	265	8	20063	28.391037735849057	0.9863724583811178	0.306457	0.3038373907799336
UP_SEQ_FEATURE	region of interest:Beta-1	3	1.1029411764705883	0.004583753740214515	HLA-DMB, HLA-DPB1, HLA-DRB1	265	8	20063	28.391037735849057	0.9863724583811178	0.306457	0.3038373907799336
UP_KEYWORDS	Collagen	5	1.8382352941176472	0.03836932091610497	COL4A2, COL5A1, COL4A1, EMILIN2, COL21A1	267	98	20581	3.932775357333945	0.9999936825336265	0.317325	0.2913994372277161
GOTERM_CC_DIRECT	GO:0005771~multivesicular body	3	1.1029411764705883	0.03694905603382663	CST3, CD74, STEAP3	254	22	18224	9.783822476735862	0.9999755041972078	0.325614	0.30136573827589846
GOTERM_CC_DIRECT	GO:0005913~cell-cell adherens junction	10	3.6764705882352944	0.03678775296652817	ANXA1, ANXA2, SWAP70, FAT2, CAPG, TAGLN2, IQGAP1, CLIC1, TBC1D10A, S100A11	254	323	18224	2.221301284707833	0.9999743195371958	0.325614	0.30136573827589846
GOTERM_CC_DIRECT	GO:0005768~endosome	8	2.941176470588235	0.03820297936360981	TGFB2, PLEKHF1, ANXA1, KCNJ11, ANXA2, CAV1, TNK2, LPAR1	254	225	18224	2.5510411198600176	0.9999830360675884	0.326462	0.30215083678491395
UP_KEYWORDS	Disease mutation	44	16.176470588235293	0.04058035862426987	CHRNA1, CIITA, PYGM, TNFRSF11B, PLA2G5, PYGL, AQP5, RNF135, CST3, CASP8, SRPX2, CA2, PLS3, PDE6B, FLNC, LDLRAP1, KCNN4, APOL1, JAK3, EVC2, TGFB2, CHST6, DNAH11, GSN, KCNJ11, SLC2A10, CAV1, EYA4, SH2D1A, AMPD3, GRIN2B, CYP27A1, ALDH1A3, COL4A2, COL5A1, COL4A1, NPC2, CLCF1, DPYD, PMP22, ANG, VIM, HAMP, FTL	267	2550	20581	1.33004920320188	0.9999968765599205	0.326779	0.3000810729847324
GOTERM_MF_DIRECT	GO:0001540~beta-amyloid binding	4	1.4705882352941175	0.011865902056038545	CST3, CD74, TGFB2, LDLRAP1	238	34	16881	8.34453781512605	0.9931099173364405	0.329872	0.32433465619838686
GOTERM_CC_DIRECT	GO:0030895~apolipoprotein B mRNA editing enzyme complex	2	0.7352941176470588	0.04107507823825908	APOBEC3F, APOBEC3G	254	3	18224	47.83202099737533	0.9999927010762316	0.330948	0.30630272629101774
GOTERM_CC_DIRECT	GO:0031594~neuromuscular junction	4	1.4705882352941175	0.04089638175930927	CHRNA1, HDAC4, POSTN, SYNGR2	254	55	18224	5.218038654259126	0.9999923072913357	0.330948	0.30630272629101774
INTERPRO	IPR017891:Insulin-like growth factor binding protein, N-terminal, Cys-rich conserved site	3	1.1029411764705883	0.009747188514649589	IGFBP5, IGFBP2, WISP1	259	11	18559	19.54264654264654	0.9969683309320428	0.339432	0.33427122964945355
UP_KEYWORDS	Ion channel	10	3.6764705882352944	0.04445317560679743	KCNK5, CHRNA1, KCNJ11, PLLP, KCNIP2, TRPM8, KCNN4, CLIC1, GRIN2B, RYR3	267	359	20581	2.147141977820204	0.9999990940506909	0.348786	0.3202908293720533
GOTERM_BP_DIRECT	GO:0045087~innate immune response	15	5.514705882352941	0.003937119470875723	ZNF683, ANXA1, APOBEC3F, APOBEC3G, TNK2, SH2D1A, IL1RAP, S100B, RNF135, CASP4, C1RL, TLR8, ANG, APOL1, JAK3	243	430	16792	2.410565604364054	0.9974015482872439	0.349477	0.3476244897520271
UP_KEYWORDS	Apoptosis	13	4.779411764705882	0.046740464068761214	STEAP3, TNFAIP8, PLEKHF1, TNFRSF12A, GZMA, GPR65, G0S2, TNFRSF11B, XKR8, CASP8, HMOX1, CHI3L1, HTATIP2	267	536	20581	1.8695357482251664	0.9999995648745552	0.357565	0.32835176008304756
GOTERM_MF_DIRECT	GO:0005201~extracellular matrix structural constituent	5	1.8382352941176472	0.014565347200979876	COL4A2, COL5A1, COL4A1, LUM, CHI3L1	238	67	16881	5.29317697228145	0.9977980615245333	0.379609	0.37323702202510933
SMART	SM00921:SM00921	3	1.1029411764705883	0.021727304492016663	HLA-DMB, HLA-DPB1, HLA-DRB1	156	15	10057	12.893589743589743	0.9548299645769331	0.382944	0.37751191554878955
SMART	SM00033:CH	5	1.8382352941176472	0.01868843905200643	VAV3, PLS3, TAGLN2, IQGAP1, FLNC	156	66	10057	4.883935508935508	0.9300520381826347	0.382944	0.37751191554878955
SMART	SM00252:SH2	6	2.2058823529411766	0.021338066445838102	VAV3, SOCS1, CISH, SH2D4A, SH2D1A, JAK3	156	103	10057	3.755414488424197	0.9522239592265331	0.382944	0.37751191554878955
KEGG_PATHWAY	hsa04060:Cytokine-cytokine receptor interaction	9	3.308823529411765	0.05909821091052007	CXCL10, TGFB2, CXCL11, CXCL9, TNFRSF12A, CLCF1, IL2RB, TNFRSF11B, IL1RAP	120	243	6879	2.123148148148148	0.9999779303319127	0.385233	0.33926750707891146
GOTERM_CC_DIRECT	GO:0016021~integral component of membrane	85	31.25	0.049926813928962505	KCNK5, MOXD1, STEAP3, TRAF3IP3, GPR65, PCDHGB3, IL1RAP, CD3E, ITGAL, FGFRL1, RYR3, MRC2, FCGR3A, SLC26A10, HLA-DOA, HLA-DPA1, ELOVL1, CHST6, PCDHGA5, TNFRSF12A, SLC2A10, PLLP, GPX8, EMP3, PDCD1LG2, OSCAR, ADAM19, SFRP4, SPINT1, B3GNT7, NINJ2, ADAM12, TMBIM1, TLR8, RELL1, CHRNA1, MAOB, SDC4, SLC43A3, HPN, LPAR1, DPP4, HLA-DMA, HLA-DMB, SYNGR2, C10ORF105, PDPN, SLAMF8, FAM180B, HMOX1, PDE6B, CD58, …	254	5163	18224	1.1812091181803903	0.9999994660614858	0.391093	0.36196940098497815
UP_KEYWORDS	Immunoglobulin domain	13	4.779411764705882	0.052810882533900046	IL1RAP, PDCD1LG2, CD3E, FGFRL1, OSCAR, HLA-DMA, FCGR3A, FCGR2A, HLA-DMB, CD7, SLAMF8, CD58, FCGR2C	267	546	20581	1.835295166755841	0.9999999383929946	0.39415	0.36194775590307104
UP_KEYWORDS	FAD	5	1.8382352941176472	0.05452748452889242	STEAP3, MAOB, DPYD, PIPOX, SQRDL	267	110	20581	3.5037453183520597	0.9999999646356217	0.397272	0.3648148369671136
GOTERM_CC_DIRECT	GO:0031902~late endosome membrane	5	1.8382352941176472	0.052205201135712184	HLA-DMA, HLA-DMB, ANXA2, HLA-DRA, HLA-DRB1	254	101	18224	3.551882747329851	0.9999997287070188	0.397888	0.36825831071407783
KEGG_PATHWAY	hsa04640:Hematopoietic cell lineage	5	1.8382352941176472	0.0634226772735039	ITGA2, CD7, HLA-DRA, CD3E, HLA-DRB1	120	87	6879	3.2945402298850572	0.9999901897450467	0.398657	0.35108982062118227
GOTERM_CC_DIRECT	GO:0043218~compact myelin	2	0.7352941176470588	0.0543898252422545	PLLP, PMP22	254	4	18224	35.874015748031496	0.9999998584784711	0.40363	0.37357222074285323
INTERPRO	IPR001089:CXC chemokine	3	1.1029411764705883	0.013572896830906293	CXCL10, CXCL11, CXCL9	259	13	18559	16.536085536085533	0.9996934665238584	0.422903	0.4164736238114931
INTERPRO	IPR018048:CXC chemokine, conserved site	3	1.1029411764705883	0.013572896830906293	CXCL10, CXCL11, CXCL9	259	13	18559	16.536085536085533	0.9996934665238584	0.422903	0.4164736238114931
KEGG_PATHWAY	hsa04810:Regulation of actin cytoskeleton	8	2.941176470588235	0.07117976320413424	VAV3, GSN, ITGA2, PDGFA, MSN, IQGAP1, ITGAL, MYL12A	120	210	6879	2.183809523809524	0.9999977302722961	0.431988	0.38044356195313134
SMART	SM00211:TY	3	1.1029411764705883	0.027583323091589645	CD74, IGFBP5, IGFBP2	156	17	10057	11.376696832579187	0.980627388463549	0.432139	0.42600910108121787
SMART	SM00121:IB	3	1.1029411764705883	0.030722248608593683	IGFBP5, IGFBP2, WISP1	156	18	10057	10.74465811965812	0.9877198852761911	0.433184	0.4270392556594522
UP_KEYWORDS	Plasminogen activation	2	0.7352941176470588	0.0629796851665219	PLAU, PLAT	267	5	20581	30.832958801498126	0.9999999977343333	0.437995	0.4022111711771058
UP_KEYWORDS	Endoplasmic reticulum	21	7.720588235294118	0.06250335101087116	ELOVL1, CD74, MOXD1, GPR37, SERPINA1, RYR3, PTGS1, NPC2, CASP4, HLA-DPB1, NOX4, HLA-DRA, HMOX1, CHI3L1, FKBP9, TRPM8, HLA-DQA2, PTRF, HLA-DQA1, HLA-DRB1, HLA-DPA1	267	1067	20581	1.5170856017606855	0.9999999973531121	0.437995	0.4022111711771058
KEGG_PATHWAY	hsa04151:PI3K-Akt signaling pathway	11	4.044117647058823	0.07470328941710985	ANGPT2, GNG5, COL4A2, IBSP, COL5A1, COL4A1, ITGA2, IL2RB, LPAR1, PDGFA, JAK3	120	345	6879	1.8277536231884057	0.9999988373226459	0.438259	0.3859669953217343
GOTERM_CC_DIRECT	GO:0005901~caveola	4	1.4705882352941175	0.06165171258221093	EHD2, CAV1, HMOX1, PTRF	254	65	18224	4.415263476680799	0.9999999839059062	0.445789	0.4125922303578732
SMART	SM00020:Tryp_SPc	6	2.2058823529411766	0.03558361840799103	GZMK, PLAU, GZMA, HPN, C1RL, PLAT	156	118	10057	3.2780312907431552	0.9939562624491681	0.456117	0.44964754170097754
GOTERM_BP_DIRECT	GO:0042127~regulation of cell proliferation	9	3.308823529411765	0.005457206627263355	CXCL10, CXCL11, CXCL9, ANXA1, PLAU, TNK2, TNFRSF11B, S100A11, PTGS1	243	185	16792	3.3617617617617617	0.9997406875176871	0.457496	0.455070397084572
UP_KEYWORDS	Prenylation	6	2.2058823529411766	0.06746876093415807	RAB32, DIRAS3, GNG5, RAB34, PDE6B, GBP1	267	168	20581	2.7529427501337613	0.9999999994788088	0.458788	0.4213049293888537
GOTERM_MF_DIRECT	GO:0042802~identical protein binding	19	6.985294117647059	0.018813323085155247	CD74, SERPINA1, TNK2, CAV1, S100B, SOD2, MMP9, DPP4, RNF135, CST3, CASP8, SRPX2, VWA1, S100A4, HOXA1, VIM, BCAT1, GBP1, FTL	238	749	16881	1.799256151058554	0.9996365581641218	0.46148	0.45373308617139124
UP_KEYWORDS	Flavoprotein	5	1.8382352941176472	0.07382158706981784	STEAP3, MAOB, DPYD, PIPOX, SQRDL	267	122	20581	3.159114631301038	0.9999999999356477	0.478719	0.4396080293894415
UP_KEYWORDS	Glutathionylation	2	0.7352941176470588	0.07509318651492239	CA3, CLIC1	267	6	20581	25.694132334581774	0.9999999999577349	0.478719	0.4396080293894415
UP_KEYWORDS	Congenital generalized lipodystrophy	2	0.7352941176470588	0.07509318651492239	CAV1, PTRF	267	6	20581	25.694132334581774	0.9999999999577349	0.478719	0.4396080293894415
GOTERM_CC_DIRECT	GO:0031234~extrinsic component of cytoplasmic side of plasma membrane	4	1.4705882352941175	0.06866931291172954	TNK2, S100A6, IQGAP1, JAK3	254	68	18224	4.2204724409448815	0.9999999980622244	0.484119	0.44806726674903524
GOTERM_CC_DIRECT	GO:0012505~endomembrane system	5	1.8382352941176472	0.07448458627171059	MAP1LC3C, SLC2A10, PDCD1LG2, JAK3, TBC1D10A	254	114	18224	3.1468434866694293	0.9999999996687232	0.512309	0.4741579760223528
BIOCARTA	h_plateletAppPathway:Platelet Amyloid Precursor Protein Pathway	4	1.4705882352941175	0.005497289714538366	COL4A2, PLAU, COL4A1, PLAT	42	15	1625	10.317460317460316	0.40766520073041335	0.522243	0.5222425228811447
INTERPRO	IPR011489:EMI domain	3	1.1029411764705883	0.02031822095279452	POSTN, EMILIN3, EMILIN2	259	16	18559	13.435569498069498	0.9999947235940414	0.529334	0.5212865752406579
INTERPRO	IPR000353:MHC class II, beta chain, N-terminal	3	1.1029411764705883	0.017941012387287982	HLA-DMB, HLA-DPB1, HLA-DRB1	259	15	18559	14.331274131274132	0.9999778464082568	0.529334	0.5212865752406579
INTERPRO	IPR001715:Calponin homology domain	5	1.8382352941176472	0.021459481656562248	VAV3, PLS3, TAGLN2, IQGAP1, FLNC	259	76	18559	4.714234911603333	0.9999973535884021	0.529334	0.5212865752406579
INTERPRO	IPR001314:Peptidase S1A, chymotrypsin-type	6	2.2058823529411766	0.020839507897730057	GZMK, PLAU, GZMA, HPN, C1RL, PLAT	259	113	18559	3.8047630437010964	0.9999961496687417	0.529334	0.5212865752406579
INTERPRO	IPR000980:SH2 domain	6	2.2058823529411766	0.020839507897730057	VAV3, SOCS1, CISH, SH2D4A, SH2D1A, JAK3	259	113	18559	3.8047630437010964	0.9999961496687417	0.529334	0.5212865752406579
GOTERM_CC_DIRECT	GO:0005587~collagen type IV trimer	2	0.7352941176470588	0.08046938933913127	COL4A2, COL4A1	254	6	18224	23.916010498687665	0.9999999999468301	0.540294	0.5000597766074586
INTERPRO	IPR000716:Thyroglobulin type-1	3	1.1029411764705883	0.02281890300339817	CD74, IGFBP5, IGFBP2	259	17	18559	12.645241880535997	0.9999988379257805	0.540352	0.5321368180392453
BIOCARTA	h_blymphocytePathway:B Lymphocyte Cell Surface Molecules	3	1.1029411764705883	0.029583681849386558	HLA-DRA, ITGAL, HLA-DRB1	42	11	1625	10.55194805194805	0.942320879340567	0.547321	0.5473206542074307
BIOCARTA	h_inflamPathway:Cytokines and Inflammatory Response	4	1.4705882352941175	0.034567620265732464	TGFB2, PDGFA, HLA-DRA, HLA-DRB1	42	29	1625	5.336617405582923	0.9646347482093836	0.547321	0.5473206542074307
BIOCARTA	h_mhcPathway:Antigen Processing and Presentation	3	1.1029411764705883	0.029583681849386558	CD74, HLA-DRA, HLA-DRB1	42	11	1625	10.55194805194805	0.942320879340567	0.547321	0.5473206542074307
BIOCARTA	h_tcraPathway:Lck and Fyn tyrosine kinases in initiation of TCR Activation	3	1.1029411764705883	0.029583681849386558	HLA-DRA, CD3E, HLA-DRB1	42	11	1625	10.55194805194805	0.942320879340567	0.547321	0.5473206542074307
BIOCARTA	h_npp1Pathway:Regulators of Bone Mineralization	3	1.1029411764705883	0.02459373001940268	COL4A2, IBSP, COL4A1	42	10	1625	11.607142857142856	0.9061084347170691	0.547321	0.5473206542074307
UP_KEYWORDS	Lipoprotein	17	6.25	0.08820951833115911	DIRAS3, APOBEC3F, APOBEC3G, KCNIP2, CAV1, RAB32, GNG5, MAP1LC3C, CD109, RAB34, CD7, DPEP1, PDE6B, CD58, LDLRAP1, APOL1, GBP1	267	852	20581	1.5380290481967964	0.9999999999994655	0.550859	0.5058545847154227
UP_KEYWORDS	NADP	6	2.2058823529411766	0.09427446109889362	CYP27A1, STEAP3, DPYD, NOX4, CRYZ, HTATIP2	267	186	20581	2.486528935604688	0.9999999999999306	0.565647	0.5194337954664531
UP_KEYWORDS	Mitogen	3	1.1029411764705883	0.09426868502169695	TGFB2, MACC1, PDGFA	267	40	20581	5.781179775280899	0.9999999999999305	0.565647	0.5194337954664531
INTERPRO	IPR009281:LR8	2	0.7352941176470588	0.027610706042093456	TMEM176B, TMEM176A	259	2	18559	71.65637065637065	0.9999999367034833	0.583769	0.5748943436621602
INTERPRO	IPR002389:Annexin, type II	2	0.7352941176470588	0.027610706042093456	ANXA2, ANXA2P2	259	2	18559	71.65637065637065	0.9999999367034833	0.583769	0.5748943436621602
INTERPRO	IPR001254:Peptidase S1	6	2.2058823529411766	0.026196612673572314	GZMK, PLAU, GZMA, HPN, C1RL, PLAT	259	120	18559	3.582818532818533	0.9999998503770258	0.583769	0.5748943436621602
GOTERM_CC_DIRECT	GO:0016528~sarcoplasm	2	0.7352941176470588	0.09323924577061678	GSN, FLNC	254	7	18224	20.499437570303712	0.9999999999989697	0.611476	0.5659405382821158
GOTERM_CC_DIRECT	GO:0005764~lysosome	7	2.5735294117647056	0.09575610285500785	CST3, PLEKHF1, NPC2, CTSZ, HLA-DRA, CTSW, IFI30	254	226	18224	2.222284161382482	0.9999999999995295	0.61371	0.5680077919353874
GOTERM_BP_DIRECT	GO:0032060~bleb assembly	3	1.1029411764705883	0.008624510421183564	PMP22, LPAR1, EMP3	243	10	16792	20.730864197530863	0.9999978942363165	0.617833	0.6145574141263658
GOTERM_BP_DIRECT	GO:0050900~leukocyte migration	7	2.5735294117647056	0.008499989988784894	CD74, ANGPT2, CAV1, MSN, CD58, ITGAL, MMP9	243	122	16792	3.964919382041422	0.9999974548176906	0.617833	0.6145574141263658
GOTERM_BP_DIRECT	GO:0055072~iron ion homeostasis	4	1.4705882352941175	0.009007503738028012	STEAP3, HMOX1, SOD2, FTL	243	30	16792	9.213717421124828	0.9999988246089977	0.617833	0.6145574141263658
GOTERM_BP_DIRECT	GO:0006935~chemotaxis	7	2.5735294117647056	0.008499989988784894	CXCL10, CXCL11, CXCL9, PLAU, RARRES2, PLP2, LSP1	243	122	16792	3.964919382041422	0.9999974548176906	0.617833	0.6145574141263658
INTERPRO	IPR000867:Insulin-like growth factor-binding protein, IGFBP	3	1.1029411764705883	0.03102355917439958	IGFBP5, IGFBP2, WISP1	259	20	18559	10.748455598455598	0.9999999921036745	0.633309	0.6236805171956881
GOTERM_BP_DIRECT	GO:0032496~response to lipopolysaccharide	8	2.941176470588235	0.009761826173850092	CXCL10, CXCL11, CXCL9, DUSP10, CASP8, MAOB, TNFRSF11B, SOD2	243	164	16792	3.370872227240791	0.9999996274765377	0.639256	0.6358668436216441
GOTERM_BP_DIRECT	GO:0032355~response to estradiol	6	2.2058823529411766	0.010167091436988315	CST3, POSTN, CASP8, ANXA1, KCNJ11, IGFBP2	243	91	16792	4.556233889567223	0.9999997991417006	0.639256	0.6358668436216441
GOTERM_BP_DIRECT	GO:0009653~anatomical structure morphogenesis	6	2.2058823529411766	0.010628500981208083	EYA4, EN1, IGF2BP3, HOXA1, S1PR3, IGF2BP2	243	92	16792	4.506709608158883	0.9999999006134337	0.641536	0.6381351989117333
GOTERM_MF_DIRECT	GO:0004252~serine-type endopeptidase activity	9	3.308823529411765	0.027888023848898942	DPP4, GZMK, PLAU, GZMA, HPN, C1RL, PLAT, MMP9, LTF	238	255	16881	2.5033613445378147	0.9999924543890223	0.646073	0.635227209891587
INTERPRO	IPR009003:Trypsin-like cysteine/serine peptidase domain	6	2.2058823529411766	0.0333108525208491	GZMK, PLAU, GZMA, HPN, C1RL, PLAT	259	128	18559	3.3588923745173744	0.9999999980510035	0.657334	0.6473409006551676
UP_SEQ_FEATURE	domain:EF-hand 1	8	2.941176470588235	0.01145157169923891	S100A6, PLS3, S100A4, FKBP9, S100B, FSTL1, MYL12A, S100A11	265	185	20063	3.27392146863845	0.9999789581844801	0.714578	0.7084705691262473
UP_SEQ_FEATURE	domain:Thyroglobulin type-1	3	1.1029411764705883	0.012227326850291041	CD74, IGFBP5, IGFBP2	265	13	20063	17.47140783744557	0.9999899004571631	0.715299	0.7091849573168804
GOTERM_BP_DIRECT	GO:0043950~positive regulation of cAMP-mediated signaling	3	1.1029411764705883	0.012411718573198113	CXCL10, CXCL11, CXCL9	243	12	16792	17.27572016460905	0.9999999934675607	0.720357	0.7165380607065526
UP_SEQ_FEATURE	domain:Peptidase S1	6	2.2058823529411766	0.014657688030137903	GZMK, PLAU, GZMA, HPN, C1RL, PLAT	265	109	20063	4.16749177773931	0.9999989908196318	0.721076	0.7149129876951145
UP_SEQ_FEATURE	repeat:Annexin 1	3	1.1029411764705883	0.01617798786810065	ANXA1, ANXA2, ANXA5	265	15	20063	15.14188679245283	0.9999997617897269	0.721076	0.7149129876951145
UP_SEQ_FEATURE	repeat:Annexin 2	3	1.1029411764705883	0.01617798786810065	ANXA1, ANXA2, ANXA5	265	15	20063	15.14188679245283	0.9999997617897269	0.721076	0.7149129876951145
UP_SEQ_FEATURE	repeat:Annexin 3	3	1.1029411764705883	0.01617798786810065	ANXA1, ANXA2, ANXA5	265	15	20063	15.14188679245283	0.9999997617897269	0.721076	0.7149129876951145
UP_SEQ_FEATURE	repeat:Annexin 4	3	1.1029411764705883	0.01617798786810065	ANXA1, ANXA2, ANXA5	265	15	20063	15.14188679245283	0.9999997617897269	0.721076	0.7149129876951145
GOTERM_BP_DIRECT	GO:0042493~response to drug	11	4.044117647058823	0.01292425367275779	VAV3, HDAC4, CST3, TGFB2, ANXA1, MAOB, KCNJ11, ITGA2, IGFBP2, TNFRSF11B, SOD2	243	304	16792	2.5004331817197314	0.999999997015472	0.722322	0.7184927689929423
GOTERM_BP_DIRECT	GO:0030574~collagen catabolic process	5	1.8382352941176472	0.013614466134898924	MRC2, COL4A2, COL5A1, COL4A1, MMP9	243	64	16792	5.39866255144033	0.9999999989613678	0.723958	0.7201202522977368
GOTERM_BP_DIRECT	GO:0043627~response to estrogen	5	1.8382352941176472	0.014347302223113435	CA2, CAV1, IGFBP2, HMOX1, TNFRSF11B	243	65	16792	5.315606204495094	0.9999999996616333	0.723958	0.7201202522977368
GOTERM_BP_DIRECT	GO:0009409~response to cold	4	1.4705882352941175	0.014872570167374977	CXCL10, CASP8, TRPM8, SOD2	243	36	16792	7.678097850937358	0.9999999998486268	0.723958	0.7201202522977368
GOTERM_BP_DIRECT	GO:0001501~skeletal system development	7	2.5735294117647056	0.014488178308118459	HDAC4, TGFB2, POSTN, EN1, TNFRSF11B, MMP9, FGFRL1	243	137	16792	3.5308041212339676	0.9999999997272819	0.723958	0.7201202522977368
COG_ONTOLOGY	Cytoskeleton	3	1.1029411764705883	0.04696375570155961	DNAH11, PLS3, TAGLN2	24	31	2026	8.169354838709678	0.5368190627943347	0.75142	0.7514200912249538
GOTERM_BP_DIRECT	GO:0008360~regulation of cell shape	7	2.5735294117647056	0.015967250188763847	ANXA1, HPN, PDPN, LPAR1, MSN, S100B, MYL12A	243	140	16792	3.4551440329218113	0.9999999999717242	0.752956	0.7489638291667042
INTERPRO	IPR011833:Glycogen/starch/alpha-glucan phosphorylase	2	0.7352941176470588	0.04112994071550101	PYGM, PYGL	259	3	18559	47.77091377091377	0.9999999999840861	0.760904	0.749336107410534
INTERPRO	IPR000811:Glycosyl transferase, family 35	2	0.7352941176470588	0.04112994071550101	PYGM, PYGL	259	3	18559	47.77091377091377	0.9999999999840861	0.760904	0.749336107410534
GOTERM_BP_DIRECT	GO:0031640~killing of cells of other organism	3	1.1029411764705883	0.016792492224521324	GNLY, APOL1, HAMP	243	14	16792	14.807760141093475	0.9999999999920277	0.767875	0.7638039645153487
GOTERM_BP_DIRECT	GO:0008219~cell death	4	1.4705882352941175	0.018447495290001517	TGFB2, PMP22, HMOX1, EMP3	243	39	16792	7.087474939326792	0.9999999999993726	0.795351	0.7911340122940651
GOTERM_BP_DIRECT	GO:0030199~collagen fibril organization	4	1.4705882352941175	0.018447495290001517	TGFB2, COL5A1, ANXA2, LUM	243	39	16792	7.087474939326792	0.9999999999993726	0.795351	0.7911340122940651
SMART	SM00458:RICIN	3	1.1029411764705883	0.06872276545128883	MRC2, AIM1, GALNT3	156	28	10057	6.90728021978022	0.9999563346337054	0.807492	0.7960386998107624
INTERPRO	IPR023753:Pyridine nucleotide-disulphide oxidoreductase, FAD/NAD(P)-binding domain	4	1.4705882352941175	0.04684426538947847	MAOB, DPYD, PIPOX, SQRDL	259	58	18559	4.941818665956597	0.9999999999995376	0.840358	0.8275820218807864
GOTERM_BP_DIRECT	GO:0050852~T cell receptor signaling pathway	7	2.5735294117647056	0.020415027993836685	HLA-DPB1, HLA-DRA, CD3E, HLA-DQA2, HLA-DRB1, HLA-DQA1, HLA-DPA1	243	148	16792	3.268379490601713	0.9999999999999696	0.85573	0.8511932505208017
UP_SEQ_FEATURE	domain:EGF-like	5	1.8382352941176472	0.021260335208612743	ADAM19, PLAU, ADAM12, PLAT, PTGS1	265	80	20063	4.73183962264151	0.9999999981214542	0.865203	0.8578083075475055
UP_SEQ_FEATURE	domain:EMI	3	1.1029411764705883	0.020596288319059054	POSTN, EMILIN3, EMILIN2	265	17	20063	13.360488346281908	0.9999999964581343	0.865203	0.8578083075475055
GOTERM_BP_DIRECT	GO:0051496~positive regulation of stress fiber assembly	4	1.4705882352941175	0.02245756498845715	SDC4, GPR65, LPAR1, NOX4	243	42	16792	6.581226729374878	0.9999999999999987	0.868935	0.8643283345557482
GOTERM_BP_DIRECT	GO:0097191~extrinsic apoptotic signaling pathway	4	1.4705882352941175	0.02245756498845715	TGFB2, CASP8, TNFRSF12A, G0S2	243	42	16792	6.581226729374878	0.9999999999999987	0.868935	0.8643283345557482
GOTERM_BP_DIRECT	GO:0071356~cellular response to tumor necrosis factor	6	2.2058823529411766	0.021523664238364795	HDAC4, POSTN, KCNJ11, CHI3L1, CD58, HAMP	243	110	16792	3.7692480359147025	0.9999999999999944	0.868935	0.8643283345557482
GOTERM_MF_DIRECT	GO:0008184~glycogen phosphorylase activity	2	0.7352941176470588	0.0415322321797704	PYGM, PYGL	238	3	16881	47.28571428571428	0.9999999792115185	0.911523	0.8962218523003086
GOTERM_MF_DIRECT	GO:0042803~protein homodimerization activity	17	6.25	0.052819786102601754	TGFB2, ANXA1, MAOB, APOBEC3G, GZMA, PDGFA, PYGL, S100B, DPP4, DMRTA2, ALDH1A3, DPYD, S100A6, HMOX1, ANG, TRPM8, S100A11	238	730	16881	1.6517612524461838	0.9999999998512691	0.91725	0.9018521840046085
GOTERM_MF_DIRECT	GO:0005544~calcium-dependent phospholipid binding	4	1.4705882352941175	0.047964405831347035	ANXA1, ANXA2, ANXA5, ANXA2P2	238	58	16881	4.891625615763546	0.9999999987457662	0.91725	0.9018521840046085
GOTERM_MF_DIRECT	GO:0002020~protease binding	5	1.8382352941176472	0.05394090506064659	DPP4, CST3, SERPINA1, ANXA2, SERPINA5	238	101	16881	3.5113154172560113	0.9999999999092354	0.91725	0.9018521840046085
GOTERM_MF_DIRECT	GO:0004197~cysteine-type endopeptidase activity	4	1.4705882352941175	0.05428519065837946	CASP8, CTSZ, CASP4, CTSW	238	61	16881	4.6510538641686185	0.9999999999220172	0.91725	0.9018521840046085
GOTERM_MF_DIRECT	GO:0019834~phospholipase A2 inhibitor activity	2	0.7352941176470588	0.0549909868295493	ANXA1, ANXA2	238	4	16881	35.46428571428571	0.9999999999428796	0.91725	0.9018521840046085
GOTERM_MF_DIRECT	GO:0098641~cadherin binding involved in cell-cell adhesion	9	3.308823529411765	0.05257421543809715	ANXA1, ANXA2, SWAP70, CAPG, TAGLN2, IQGAP1, CLIC1, TBC1D10A, S100A11	238	290	16881	2.201231527093596	0.9999999998342901	0.91725	0.9018521840046085
GOTERM_BP_DIRECT	GO:1901741~positive regulation of myoblast fusion	3	1.1029411764705883	0.02439655578284895	EHD2, CXCL9, GDF15	243	17	16792	12.194625998547565	0.9999999999999999	0.92036	0.9154807557514067
INTERPRO	IPR018114:Peptidase S1, trypsin family, active site	5	1.8382352941176472	0.05399575527233498	GZMK, PLAU, GZMA, HPN, PLAT	259	102	18559	3.5125671890377776	0.9999999999999947	0.940161	0.9258683918756263
UP_SEQ_FEATURE	calcium-binding region:1; low affinity	3	1.1029411764705883	0.025455265699074955	S100A4, S100B, S100A11	265	19	20063	11.954121151936445	0.9999999999661419	0.941206	0.933161141307449
UP_SEQ_FEATURE	chain:DNA dC->dU-editing enzyme APOBEC-3G	2	0.7352941176470588	0.026144600941803528	APOBEC3F, APOBEC3G	265	2	20063	75.70943396226416	0.9999999999825283	0.941206	0.933161141307449
UP_SEQ_FEATURE	propeptide:N-terminal propeptide (7S domain)	2	0.7352941176470588	0.026144600941803528	COL4A2, COL4A1	265	2	20063	75.70943396226416	0.9999999999825283	0.941206	0.933161141307449
SMART	SM00111:C4	2	0.7352941176470588	0.08900354289587561	COL4A2, COL4A1	156	6	10057	21.489316239316242	0.9999980418182141	0.965346	0.9516532663482085
GOTERM_BP_DIRECT	GO:0006461~protein complex assembly	6	2.2058823529411766	0.026341301861804216	CD74, IL2RB, CAPG, IL1RAP, CD3E, SH3BGR	243	116	16792	3.5742869306087695	1.0	0.969488	0.9643486364528812
UP_SEQ_FEATURE	domain:IGFBP N-terminal	3	1.1029411764705883	0.02804187907767268	IGFBP5, IGFBP2, WISP1	265	20	20063	11.356415094339622	0.9999999999971786	0.972118	0.96380976978075
GOTERM_BP_DIRECT	GO:0010951~negative regulation of endopeptidase activity	6	2.2058823529411766	0.03084361322664432	SERPINA1, LXN, SPINT1, CD109, CARD16, SERPINA5	243	121	16792	3.4265891235588204	1.0	0.974418	0.969252419615277
GOTERM_BP_DIRECT	GO:0007267~cell-cell signaling	9	3.308823529411765	0.030995413818476546	CXCL10, TGFB2, CXCL11, CXCL9, TNFAIP6, GDF15, SH2D1A, PDGFA, WISP1	243	254	16792	2.4485272674249052	1.0	0.974418	0.969252419615277
GOTERM_BP_DIRECT	GO:0042110~T cell activation	4	1.4705882352941175	0.030110014676223	DPP4, CASP8, CD7, CD3E	243	47	16792	5.881096226249891	1.0	0.974418	0.969252419615277
GOTERM_BP_DIRECT	GO:0002506~polysaccharide assembly with MHC class II protein complex	2	0.7352941176470588	0.02861640016818474	HLA-DRA, HLA-DRB1	243	2	16792	69.10288065843622	1.0	0.974418	0.969252419615277
GOTERM_BP_DIRECT	GO:0006508~proteolysis	14	5.147058823529411	0.029703043131086643	HPN, CTSZ, PLAT, MMP9, THSD4, DPP4, GZMK, CASP8, PLAU, CASP4, ADAM12, C1RL, DPEP1, LTF	243	500	16792	1.934880658436214	1.0	0.974418	0.969252419615277
GOTERM_BP_DIRECT	GO:0043410~positive regulation of MAPK cascade	5	1.8382352941176472	0.029550776309279138	GPR37, BANK1, LPAR1, PDGFA, TNFRSF11B	243	81	16792	4.265609917187421	1.0	0.974418	0.969252419615277
GOTERM_BP_DIRECT	GO:0002690~positive regulation of leukocyte chemotaxis	3	1.1029411764705883	0.02718919051025156	CXCL10, CXCL11, CXCL9	243	18	16792	11.517146776406035	1.0	0.974418	0.969252419615277
GOTERM_BP_DIRECT	GO:0051603~proteolysis involved in cellular protein catabolic process	4	1.4705882352941175	0.03178519584588853	CASP8, GZMA, CTSZ, CTSW	243	48	16792	5.758573388203018	1.0	0.978854	0.9736648768301771
GOTERM_MF_DIRECT	GO:0001948~glycoprotein binding	4	1.4705882352941175	0.06329808110923463	SERPINA1, FBXO17, PLAT, VIM	238	65	16881	4.364835164835164	0.9999999999985619	0.984973	0.9684387950291556
GOTERM_MF_DIRECT	GO:0016491~oxidoreductase activity	7	2.5735294117647056	0.0637752377214322	ALDH1A3, MAOB, PIPOX, NOX4, SQRDL, CRYZ, HTATIP2	238	200	16881	2.4825	0.9999999999988372	0.984973	0.9684387950291556
GOTERM_BP_DIRECT	GO:0071260~cellular response to mechanical stimulus	4	1.4705882352941175	0.08288719602490012	HDAC4, CASP8, ITGA2, TLR8	243	71	16792	3.8931200370949988	1.0	1	0.9953580901856764
GOTERM_BP_DIRECT	GO:0006952~defense response	4	1.4705882352941175	0.07237043753640174	CST3, CD74, CXCL9, KCNN4	243	67	16792	4.12554511393649	1.0	1	0.9953580901856764
GOTERM_BP_DIRECT	GO:0070555~response to interleukin-1	3	1.1029411764705883	0.08159661345008676	HDAC4, ANXA1, CHI3L1	243	33	16792	6.282080059857837	1.0	1	0.9953580901856764
GOTERM_BP_DIRECT	GO:1902042~negative regulation of extrinsic apoptotic signaling pathway via death domain receptors	3	1.1029411764705883	0.08159661345008676	CASP8, TMBIM1, HMOX1	243	33	16792	6.282080059857837	1.0	1	0.9953580901856764
GOTERM_BP_DIRECT	GO:0045765~regulation of angiogenesis	3	1.1029411764705883	0.07320048140033365	TNFRSF12A, HMOX1, HTATIP2	243	31	16792	6.687375547590601	1.0	1	0.9953580901856764
INTERPRO	IPR001442:Collagen IV, non-collagenous	2	0.7352941176470588	0.08057449677344718	COL4A2, COL4A1	259	6	18559	23.885456885456886	1.0	1	0.9864636209813875
BIOCARTA	h_ctla4Pathway:The Co-Stimulatory Signal During T-cell Activation	3	1.1029411764705883	0.08104674250570572	HLA-DRA, CD3E, HLA-DRB1	42	19	1625	6.109022556390977	0.9996742570310148	1	1.0
GOTERM_BP_DIRECT	GO:0097190~apoptotic signaling pathway	4	1.4705882352941175	0.08288719602490012	CASP8, CAV1, TNFRSF11B, CD3E	243	71	16792	3.8931200370949988	1.0	1	0.9953580901856764
UP_SEQ_FEATURE	domain:Collagen IV NC1	2	0.7352941176470588	0.07640842077223554	COL4A2, COL4A1	265	6	20063	25.236477987421384	1.0	1	0.9925133689839573
INTERPRO	IPR022321:Insulin-like growth factor-binding protein family 1-6, chordata	2	0.7352941176470588	0.08057449677344718	IGFBP5, IGFBP2	259	6	18559	23.885456885456886	1.0	1	0.9864636209813875
INTERPRO	IPR009168:Insulin-like growth factor binding protein	2	0.7352941176470588	0.08057449677344718	IGFBP5, IGFBP2	259	6	18559	23.885456885456886	1.0	1	0.9864636209813875
INTERPRO	IPR000772:Ricin B lectin domain	3	1.1029411764705883	0.0807812723998431	MRC2, AIM1, GALNT3	259	34	18559	6.322620940267998	1.0	1	0.9864636209813875
GOTERM_MF_DIRECT	GO:0045182~translation regulator activity	2	0.7352941176470588	0.08134651423293039	IGF2BP3, IGF2BP2	238	6	16881	23.64285714285714	0.9999999999999996	1	0.9855769230769231
GOTERM_BP_DIRECT	GO:0097066~response to thyroid hormone	2	0.7352941176470588	0.0834255196493786	ANXA2, HPN	243	6	16792	23.034293552812073	1.0	1	0.9953580901856764
UP_SEQ_FEATURE	site:Involved in the association of subunits	2	0.7352941176470588	0.03896040400975107	PYGM, PYGL	265	3	20063	50.47295597484277	0.9999999999999999	1	0.9925133689839573
GOTERM_BP_DIRECT	GO:0038063~collagen-activated tyrosine kinase receptor signaling pathway	2	0.7352941176470588	0.0834255196493786	COL4A2, COL4A1	243	6	16792	23.034293552812073	1.0	1	0.9953580901856764
GOTERM_BP_DIRECT	GO:0034605~cellular response to heat	3	1.1029411764705883	0.09920387709243726	CXCL10, STAC, HMOX1	243	37	16792	5.602936269602936	1.0	1	0.9953580901856764
GOTERM_BP_DIRECT	GO:0007588~excretion	3	1.1029411764705883	0.09920387709243726	KCNK5, HMOX1, AQP5	243	37	16792	5.602936269602936	1.0	1	0.9953580901856764
GOTERM_BP_DIRECT	GO:0071805~potassium ion transmembrane transport	5	1.8382352941176472	0.09772764378842619	KCNK5, KCNJ11, KCNIP2, HPN, KCNN4	243	121	16792	2.855490936299017	1.0	1	0.9953580901856764
OMIM_DISEASE	180300~Rheumatoid arthritis, susceptibility to	2	0.7352941176470588	0.09761424604304422	CIITA, HLA-DRB1	70	7	4740	19.346938775510203	0.999993962029839	1	1.0
GOTERM_MF_DIRECT	GO:0003779~actin binding	8	2.941176470588235	0.09744913823886964	GSN, MSN, S100A4, CAPG, ANG, LSP1, GBP1, MYO1G	238	278	16881	2.0411099691675227	1.0	1	0.9855769230769231
GOTERM_BP_DIRECT	GO:0050667~homocysteine metabolic process	2	0.7352941176470588	0.09663956851735817	DPEP1, NOX4	243	7	16792	19.743680188124635	1.0	1	0.9953580901856764
GOTERM_BP_DIRECT	GO:0045869~negative regulation of single stranded viral RNA replication via double stranded DNA intermediate	2	0.7352941176470588	0.09663956851735817	APOBEC3F, APOBEC3G	243	7	16792	19.743680188124635	1.0	1	0.9953580901856764
GOTERM_BP_DIRECT	GO:0070383~DNA cytosine deamination	2	0.7352941176470588	0.09663956851735817	APOBEC3F, APOBEC3G	243	7	16792	19.743680188124635	1.0	1	0.9953580901856764
GOTERM_BP_DIRECT	GO:0042035~regulation of cytokine biosynthetic process	2	0.7352941176470588	0.09663956851735817	IGF2BP3, IGF2BP2	243	7	16792	19.743680188124635	1.0	1	0.9953580901856764
GOTERM_BP_DIRECT	GO:0031340~positive regulation of vesicle fusion	2	0.7352941176470588	0.09663956851735817	ANXA1, ANXA2	243	7	16792	19.743680188124635	1.0	1	0.9953580901856764
BIOCARTA	h_amiPathway:Acute Myocardial Infarction	3	1.1029411764705883	0.09645905189314681	COL4A2, COL4A1, PLAT	42	21	1625	5.5272108843537415	0.9999346802156602	1	1.0
UP_SEQ_FEATURE	domain:Cadherin 6	4	1.4705882352941175	0.09641823957408845	PCDHGA11, PCDHGA5, PCDHGB3, FAT2	265	83	20063	3.6486474198681518	1.0	1	0.9925133689839573
GOTERM_BP_DIRECT	GO:0090382~phagosome maturation	2	0.7352941176470588	0.0834255196493786	RAB32, RAB34	243	6	16792	23.034293552812073	1.0	1	0.9953580901856764
GOTERM_BP_DIRECT	GO:0010043~response to zinc ion	3	1.1029411764705883	0.09470723834643219	CA2, SOD2, HAMP	243	36	16792	5.7585733882030175	1.0	1	0.9953580901856764
GOTERM_MF_DIRECT	GO:0008234~cysteine-type peptidase activity	3	1.1029411764705883	0.0993132747778283	CASP8, CTSZ, CTSW	238	38	16881	5.599624060150377	1.0	1	0.9855769230769231
GOTERM_MF_DIRECT	GO:0072341~modified amino acid binding	2	0.7352941176470588	0.09424849207806042	DPEP1, NOX4	238	7	16881	20.26530612244898	1.0	1	0.9855769230769231
GOTERM_BP_DIRECT	GO:0043086~negative regulation of catalytic activity	4	1.4705882352941175	0.0940178918911044	ANXA2, TMBIM1, ANXA5, ANXA2P2	243	75	16792	3.685486968449932	1.0	1	0.9953580901856764
INTERPRO	IPR004032:PMP-22/EMP/MP20	2	0.7352941176470588	0.0933601260412377	PMP22, EMP3	259	7	18559	20.473248758963045	1.0	1	0.9864636209813875
GOTERM_BP_DIRECT	GO:0044267~cellular protein metabolic process	5	1.8382352941176472	0.09116689069660214	CST3, GSN, IGFBP5, IGFBP2, LTF	243	118	16792	2.92808816349306	1.0	1	0.9953580901856764
GOTERM_BP_DIRECT	GO:0051607~defense response to virus	6	2.2058823529411766	0.0906570430021259	CXCL10, CXCL9, APOBEC3F, APOBEC3G, TLR8, GBP1	243	165	16792	2.512832023943135	1.0	1	0.9953580901856764
UP_SEQ_FEATURE	domain:KH 4	2	0.7352941176470588	0.08856518284325221	IGF2BP3, IGF2BP2	265	7	20063	21.631266846361186	1.0	1	0.9925133689839573
GOTERM_BP_DIRECT	GO:0042981~regulation of apoptotic process	7	2.5735294117647056	0.08823101152018814	STEAP3, CASP8, GDF15, CASP4, TNFRSF11B, CARD16, CD3E	243	213	16792	2.2709866883054155	1.0	1	0.9953580901856764
GOTERM_BP_DIRECT	GO:0048286~lung alveolus development	3	1.1029411764705883	0.08590083621960594	IGFBP5, PDPN, PDGFA	243	34	16792	6.0973129992737825	1.0	1	0.9953580901856764
GOTERM_BP_DIRECT	GO:0043123~positive regulation of I-kappaB kinase/NF-kappaB signaling	6	2.2058823529411766	0.08371261195357144	CASP8, LPAR1, HMOX1, S100A4, S100B, LTF	243	161	16792	2.5752626332336477	1.0	1	0.9953580901856764
GOTERM_BP_DIRECT	GO:0060056~mammary gland involution	2	0.7352941176470588	0.0834255196493786	IGFBP5, CAV1	243	6	16792	23.034293552812073	1.0	1	0.9953580901856764
GOTERM_BP_DIRECT	GO:0003179~heart valve morphogenesis	2	0.7352941176470588	0.0834255196493786	TGFB2, FGFRL1	243	6	16792	23.034293552812073	1.0	1	0.9953580901856764
GOTERM_BP_DIRECT	GO:0050714~positive regulation of protein secretion	3	1.1029411764705883	0.09470723834643219	TGFB2, ANG, KCNN4	243	36	16792	5.7585733882030175	1.0	1	0.9953580901856764
GOTERM_BP_DIRECT	GO:0014910~regulation of smooth muscle cell migration	2	0.7352941176470588	0.07001899053680422	PLAU, PDGFA	243	5	16792	27.641152263374487	1.0	1	0.9953580901856764
GOTERM_MF_DIRECT	GO:0030023~extracellular matrix constituent conferring elasticity	2	0.7352941176470588	0.06826154060631674	COL4A1, EMILIN2	238	5	16881	28.37142857142857	0.9999999999998431	1	0.9855769230769231
GOTERM_BP_DIRECT	GO:0002138~retinoic acid biosynthetic process	2	0.7352941176470588	0.07001899053680422	ALDH1A3, RBP1	243	5	16792	27.641152263374487	1.0	1	0.9953580901856764
UP_SEQ_FEATURE	lipid moiety-binding region:S-geranylgeranyl cysteine	5	1.8382352941176472	0.05443625286442086	RAB32, DIRAS3, GNG5, RAB34, PDE6B	265	108	20063	3.505066387141859	1.0	1	0.9925133689839573
GOTERM_BP_DIRECT	GO:2001238~positive regulation of extrinsic apoptotic signaling pathway	3	1.1029411764705883	0.05359085962896878	TNFRSF12A, CAV1, G0S2	243	26	16792	7.9734093067426395	1.0	1	0.9953580901856764
GOTERM_BP_DIRECT	GO:0009612~response to mechanical stimulus	4	1.4705882352941175	0.0533157481788006	POSTN, ANGPT2, IGFBP2, CHI3L1	243	59	16792	4.684941061588896	1.0	1	0.9953580901856764
GOTERM_BP_DIRECT	GO:0071560~cellular response to transforming growth factor beta stimulus	4	1.4705882352941175	0.033508260216369073	POSTN, COL4A2, CAV1, NOX4	243	49	16792	5.641051482321324	1.0	1	0.9953580901856764
UP_SEQ_FEATURE	active site:Charge relay system	7	2.5735294117647056	0.05225420497902625	DPP4, GZMK, PLAU, GZMA, HPN, C1RL, PLAT	265	203	20063	2.6106701366297984	1.0	1	0.9925133689839573
UP_SEQ_FEATURE	calcium-binding region:2; high affinity	3	1.1029411764705883	0.033513671445859254	S100A4, S100B, S100A11	265	22	20063	10.32401372212693	0.9999999999999856	1	0.9925133689839573
UP_SEQ_FEATURE	glycosylation site:O-linked (Fuc)	2	0.7352941176470588	0.051608183338151654	PLAU, PLAT	265	4	20063	37.85471698113208	1.0	1	0.9925133689839573
GOTERM_BP_DIRECT	GO:0017148~negative regulation of translation	4	1.4705882352941175	0.05112895493630953	IGFBP5, IGF2BP3, ANG, IGF2BP2	243	58	16792	4.76571590747836	1.0	1	0.9953580901856764
GOTERM_BP_DIRECT	GO:0007596~blood coagulation	7	2.5735294117647056	0.050657612054481875	EHD2, SERPINA1, PLAU, ITGA2, ANXA5, PLAT, SERPINA5	243	184	16792	2.628913938092682	1.0	1	0.9953580901856764
GOTERM_BP_DIRECT	GO:0000188~inactivation of MAPK activity	3	1.1029411764705883	0.04993133181503572	DUSP10, RGS3, CAV1	243	25	16792	8.292345679012344	1.0	1	0.9953580901856764
UP_SEQ_FEATURE	compositionally biased region:Poly-His	4	1.4705882352941175	0.03579432711246833	PRICKLE3, HOXA1, MEOX2, GRIN2B	265	55	20063	5.506140651801029	0.9999999999999984	1	0.9925133689839573
UP_SEQ_FEATURE	mutagenesis site	40	14.705882352941178	0.031234377165186122	HDAC4, SERPINA1, MAOB, TNFRSF11B, IQGAP1, PTGS1, DPP4, MRC2, CST3, CASP8, HLA-DMB, PLAU, MAP1LC3C, CASP4, PDPN, C1RL, FLNC, SLC26A10, LDLRAP1, KCNN4, CLIC1, TBC1D10A, HTATIP2, APOBEC3F, APOBEC3G, ANXA2, TNK2, ITGA2, SWAP70, SH2D1A, SOD2, MMP9, RAB32, TRIP6, IL2RB, DPEP1, NOX4, ANG, GAPT, LTF	265	2191	20063	1.38218957484736	0.9999999999998699	1	0.9925133689839573
UP_SEQ_FEATURE	domain:Ricin B-type lectin	3	1.1029411764705883	0.0487957445253984	MRC2, AIM1, GALNT3	265	27	20063	8.412159329140461	1.0	1	0.9925133689839573
GOTERM_BP_DIRECT	GO:0042730~fibrinolysis	3	1.1029411764705883	0.03628272158988205	ANXA2, PLAU, PLAT	243	21	16792	9.871840094062316	1.0	1	0.9953580901856764
GOTERM_BP_DIRECT	GO:0006749~glutathione metabolic process	4	1.4705882352941175	0.04689020930327959	DPEP1, SOD2, OPLAH, CLIC1	243	56	16792	4.935920047031159	1.0	1	0.9953580901856764
UP_SEQ_FEATURE	region of interest:Triple-helical region	3	1.1029411764705883	0.036392768384172734	COL4A2, COL5A1, COL4A1	265	23	20063	9.875143560295324	0.9999999999999991	1	0.9925133689839573
GOTERM_BP_DIRECT	GO:0010628~positive regulation of gene expression	9	3.308823529411765	0.03650301682190861	ZNF683, SFRP4, TGFB2, GSN, CAV1, HPN, MSN, VIM, CD3E	243	262	16792	2.3737630760531525	1.0	1	0.9953580901856764
UP_SEQ_FEATURE	domain:MARVEL	3	1.1029411764705883	0.04556766776337642	SYNGR2, PLLP, PLP2	265	26	20063	8.735703918722786	1.0	1	0.9925133689839573
PIR_SUPERFAMILY	PIRSF000460:glucan phosphorylase	2	0.7352941176470588	0.045420978106002596	PYGM, PYGL	27	3	1692	41.77777777777778	0.7149500817812623	1	1.0
UP_SEQ_FEATURE	propeptide:Removed in mature form	8	2.941176470588235	0.03764589824464231	DIRAS3, GNG5, MAP1LC3C, CD109, PDGFA, DPEP1, PDE6B, CD58	265	237	20063	2.5555927075869755	0.9999999999999998	1	0.9925133689839573
GOTERM_BP_DIRECT	GO:0048146~positive regulation of fibroblast proliferation	4	1.4705882352941175	0.04283381518028381	CD74, ANXA2, S100A6, PDGFA	243	54	16792	5.118731900624906	1.0	1	0.9953580901856764
GOTERM_BP_DIRECT	GO:1902174~positive regulation of keratinocyte apoptotic process	2	0.7352941176470588	0.04261728350104945	SFRP4, GSN	243	3	16792	46.06858710562415	1.0	1	0.9953580901856764
UP_SEQ_FEATURE	domain:SH2	5	1.8382352941176472	0.0380297820112709	VAV3, SOCS1, CISH, SH2D4A, SH2D1A	265	96	20063	3.943199685534591	0.9999999999999998	1	0.9925133689839573
UP_SEQ_FEATURE	site:May be involved in allosteric control	2	0.7352941176470588	0.03896040400975107	PYGM, PYGL	265	3	20063	50.47295597484277	0.9999999999999999	1	0.9925133689839573
GOTERM_BP_DIRECT	GO:0055114~oxidation-reduction process	15	5.514705882352941	0.04762528730810063	MOXD1, STEAP3, MAOB, GPX8, PIPOX, IFI30, SOD2, PTGS1, CRYZ, CYP27A1, ALDH1A3, DPYD, NOX4, BCO2, HTATIP2	243	592	16792	1.7509175842509175	1.0	1	0.9953580901856764
GOTERM_BP_DIRECT	GO:0007229~integrin-mediated signaling pathway	5	1.8382352941176472	0.054920187555813835	VAV3, IBSP, ITGA2, ADAM12, ITGAL	243	99	16792	3.4900444776987984	1.0	1	0.9953580901856764
GOTERM_BP_DIRECT	GO:0051289~protein homotetramerization	4	1.4705882352941175	0.055546940768781215	TRPM8, SOD2, RYR3, CRYZ	243	60	16792	4.606858710562414	1.0	1	0.9953580901856764
UP_SEQ_FEATURE	domain:VWFA	4	1.4705882352941175	0.05627904134974898	ITGA2, VWA1, COL21A1, ITGAL	265	66	20063	4.588450543167524	1.0	1	0.9925133689839573
GOTERM_BP_DIRECT	GO:0002381~immunoglobulin production involved in immunoglobulin mediated immune response	2	0.7352941176470588	0.07001899053680422	HLA-DRB1, GAPT	243	5	16792	27.641152263374487	1.0	1	0.9953580901856764
GOTERM_BP_DIRECT	GO:2001199~negative regulation of dendritic cell differentiation	2	0.7352941176470588	0.07001899053680422	TMEM176B, TMEM176A	243	5	16792	27.641152263374487	1.0	1	0.9953580901856764
GOTERM_BP_DIRECT	GO:0033591~response to L-ascorbic acid	2	0.7352941176470588	0.07001899053680422	ITGA2, SOD2	243	5	16792	27.641152263374487	1.0	1	0.9953580901856764
GOTERM_BP_DIRECT	GO:0043065~positive regulation of apoptotic process	9	3.308823529411765	0.0695956567811228	VAV3, SFRP4, ALDH1A3, TNFRSF12A, GZMA, LPAR1, HMOX1, NOX4, S100B	243	300	16792	2.0730864197530865	1.0	1	0.9953580901856764
OMIM_DISEASE	606963~Pulmonary disease, chronic obstructive, susceptibility to	2	0.7352941176470588	0.028905045929079484	SERPINA1, HMOX1	70	2	4740	67.71428571428571	0.967669039631855	1	1.0
UP_SEQ_FEATURE	chain:lymphocyte antigen	2	0.7352941176470588	0.03896040400975107	HLA-DPB1, HLA-DOA	265	3	20063	50.47295597484277	0.9999999999999999	1	0.9925133689839573
OMIM_DISEASE	614519~Hemorrhage, intracerebral, susceptibility to	2	0.7352941176470588	0.028905045929079484	COL4A2, COL4A1	70	2	4740	67.71428571428571	0.967669039631855	1	1.0
GOTERM_BP_DIRECT	GO:0045471~response to ethanol	5	1.8382352941176472	0.06534377678831481	CASP8, MAOB, CA3, GRIN2B, HAMP	243	105	16792	3.2906133646874385	1.0	1	0.9953580901856764
GOTERM_BP_DIRECT	GO:0048008~platelet-derived growth factor receptor signaling pathway	3	1.1029411764705883	0.06510738813297462	PDGFA, PLAT, IQGAP1	243	29	16792	7.148573861217539	1.0	1	0.9953580901856764
GOTERM_BP_DIRECT	GO:0048662~negative regulation of smooth muscle cell proliferation	3	1.1029411764705883	0.06510738813297462	IGFBP5, HMOX1, ANG	243	29	16792	7.148573861217539	1.0	1	0.9953580901856764
GOTERM_BP_DIRECT	GO:0042113~B cell activation	3	1.1029411764705883	0.06510738813297462	HDAC4, CASP8, BANK1	243	29	16792	7.148573861217539	1.0	1	0.9953580901856764
GOTERM_BP_DIRECT	GO:0009611~response to wounding	4	1.4705882352941175	0.06250252883933397	TGFB2, FABP5, PLLP, PDGFA	243	63	16792	4.387484486249918	1.0	1	0.9953580901856764
GOTERM_BP_DIRECT	GO:0002576~platelet degranulation	5	1.8382352941176472	0.06176175428924692	TGFB2, SERPINA1, RARRES2, PDGFA, CTSW	243	103	16792	3.3545087698270004	1.0	1	0.9953580901856764
GOTERM_BP_DIRECT	GO:0018146~keratan sulfate biosynthetic process	3	1.1029411764705883	0.06118223317963988	CHST6, B3GNT7, LUM	243	28	16792	7.403880070546737	1.0	1	0.9953580901856764
GOTERM_BP_DIRECT	GO:0051881~regulation of mitochondrial membrane potential	3	1.1029411764705883	0.06118223317963988	BCO2, SOD2, CLIC1	243	28	16792	7.403880070546737	1.0	1	0.9953580901856764
INTERPRO	IPR008253:Marvel	3	1.1029411764705883	0.0611313165553296	SYNGR2, PLLP, PLP2	259	29	18559	7.412727998934895	0.9999999999999999	1	0.9864636209813875
GOTERM_BP_DIRECT	GO:0006968~cellular defense response	4	1.4705882352941175	0.06014078463462772	CXCL9, GNLY, SH2D1A, LSP1	243	62	16792	4.458250365060401	1.0	1	0.9953580901856764
GOTERM_BP_DIRECT	GO:0001523~retinoid metabolic process	4	1.4705882352941175	0.05782210168350056	SDC4, RARRES2, RBP1, BCO2	243	61	16792	4.531336436618768	1.0	1	0.9953580901856764
GOTERM_BP_DIRECT	GO:0009967~positive regulation of signal transduction	4	1.4705882352941175	0.05782210168350056	VAV3, SH2D1A, LDLRAP1, SH3BGR	243	61	16792	4.531336436618768	1.0	1	0.9953580901856764
GOTERM_BP_DIRECT	GO:0051281~positive regulation of release of sequestered calcium ion into cytosol	3	1.1029411764705883	0.05734228817040075	CXCL10, CXCL11, CXCL9	243	27	16792	7.678097850937357	1.0	1	0.9953580901856764
GOTERM_BP_DIRECT	GO:0016553~base conversion or substitution editing	2	0.7352941176470588	0.05641718923444207	APOBEC3F, APOBEC3G	243	4	16792	34.55144032921811	1.0	1	0.9953580901856764
GOTERM_BP_DIRECT	GO:0045964~positive regulation of dopamine metabolic process	2	0.7352941176470588	0.05641718923444207	GPR37, MAOB	243	4	16792	34.55144032921811	1.0	1	0.9953580901856764
GOTERM_BP_DIRECT	GO:0010716~negative regulation of extracellular matrix disassembly	2	0.7352941176470588	0.05641718923444207	DPP4, CST3	243	4	16792	34.55144032921811	1.0	1	0.9953580901856764
GOTERM_BP_DIRECT	GO:0015670~carbon dioxide transport	2	0.7352941176470588	0.05641718923444207	CA2, AQP5	243	4	16792	34.55144032921811	1.0	1	0.9953580901856764
GOTERM_BP_DIRECT	GO:0061041~regulation of wound healing	2	0.7352941176470588	0.05641718923444207	TNFRSF12A, PLAU	243	4	16792	34.55144032921811	1.0	1	0.9953580901856764
GOTERM_BP_DIRECT	GO:0046541~saliva secretion	2	0.7352941176470588	0.07001899053680422	AQP5, KCNN4	243	5	16792	27.641152263374487	1.0	1	0.9953580901856764
SMART	SM00327:VWA	4	1.4705882352941175	0.09946623421743817	ITGA2, VWA1, COL21A1, ITGAL	156	72	10057	3.5815527065527064	0.9999996158505584	1	0.9875576111588504

## Sheet: DAVID_analysis_UP_DOWN
Category	Term	Count	Benjamini	Gene Up-regulated	Gene Down-regulated
UP_SEQ_FEATURE	signal peptide	105	4.88749e-16	GRIN2B, PCDHGA5, THSD4	FCGBP, UPK2, PLAT, IL1RAP, IFI30, FGFRL1, IBSP, PLAU, C1RL, HLA-DOA, POSTN, IGFBP5, IGFBP2, RNASE4, OSCAR, ADAM19, SFRP4, COL4A2, SPINT1, COL4A1, CD109, ADAM12, DPEP1, RELL1, FKBP9, MXRA5, CHRNA1, SDC4, PDGFA, TNFRSF11B, PLA2G5, SLAMF8, HLA-DQA2, HLA-DQA1, TGFB2, RARRES2, PCDHGA11, CXCL10, CXCL11, COL5A1, HLA-DRA, FAT2, HAMP, HLA-DRB1, MOXD1, CXCL9, SERPINA1, TNFAIP6, PCDHGB3, CTSZ, CTSW, ITGAL, …
UP_KEYWORDS	Disulfide bond	100	1.32439e-13	OR4N4, GRIN2B	FCGBP, GPR65, PLAT, IL1RAP, IFI30, FGFRL1, PLAU, C1RL, HLA-DOA, POSTN, IGFBP5, IGFBP2, RNASE4, OSCAR, ADAM19, SFRP4, COL4A2, SPINT1, COL4A1, CD109, ADAM12, DPEP1, MXRA5, CHRNA1, HPN, LPAR1, PDGFA, TNFRSF11B, PLA2G5, DPP4, SLAMF8, HLA-DQA2, HLA-DQA1, S100A11, TGFB2, RARRES2, CXCL10, CXCL11, COL5A1, HLA-DRA, NOX4, FAT2, HAMP, HLA-DRB1, KCNK5, MOXD1, CXCL9, TNFAIP6, CTSZ, CTSW, ITGAL, CD3E, WISP1, M…
UP_KEYWORDS	Signal	111	3.34441e-13	GRIN2B, PCDHGA5, THSD4	FCGBP, UPK2, PLAT, IL1RAP, IFI30, FGFRL1, RGS3, IBSP, PLAU, C1RL, HLA-DOA, POSTN, IGFBP5, IGFBP2, RNASE4, OSCAR, ADAM19, SFRP4, COL4A2, SPINT1, COL4A1, CD109, ADAM12, DPEP1, RELL1, FKBP9, CCDC152, MXRA5, CHRNA1, SDC4, PDGFA, TNFRSF11B, IQGAP1, PLA2G5, SLAMF8, HLA-DQA2, HLA-DQA1, TGFB2, RARRES2, PCDHGA11, CXCL10, CXCL11, COL5A1, HLA-DRA, FAT2, HAMP, HLA-DRB1, MOXD1, CXCL9, SERPINA1, TNFAIP6, PCDHG…
UP_SEQ_FEATURE	disulfide bond	90	1.33927e-12	OR4N4	KCNK5, MOXD1, FCGBP, CXCL9, TNFAIP6, GPR65, CTSZ, PLAT, CTSW, IL1RAP, CD3E, IFI30, ITGAL, WISP1, FGFRL1, MRC2, FCGR3A, PLAU, GNLY, C1RL, EMILIN3, EMILIN2, HLA-DOA, CLIC1, HLA-DPA1, HS3ST3B1, POSTN, GPR37, FGFBP2, TNFRSF12A, IGFBP5, ITGA2, IGFBP2, RNASE4, PDCD1LG2, MMP9, OSCAR, ADAM19, SFRP4, COL4A2, SPINT1, COL4A1, NPC2, ADAM12, DPEP1, CHI3L1, ANG, MXRA5, LTF, CHRNA1, HPN, PDGFA, TNFRSF11B, PLA2G…
UP_KEYWORDS	Glycoprotein	111	1.19474e-10	OR4N4, GRIN2B, PCDHGA5	FCGBP, STEAP3, UPK2, GPR65, PLAT, AQP5, IL1RAP, IFI30, FGFRL1, IBSP, PLAU, C1RL, HLA-DOA, POSTN, IGFBP5, IGFBP2, OSCAR, ADAM19, SFRP4, COL4A2, SPINT1, COL4A1, CD109, ADAM12, DPEP1, RELL1, FKBP9, MXRA5, CHRNA1, SDC4, HPN, LPAR1, PDGFA, TNFRSF11B, DPP4, SLAMF8, TRPM8, HLA-DQA2, HLA-DQA1, TGFB2, PCDHGA11, HLA-DRA, NOX4, FAT2, HLA-DRB1, KCNK5, MOXD1, SERPINA1, TNFAIP6, PCDHGB3, CTSZ, CTSW, ITGAL, WIS…
GOTERM_CC_DIRECT	GO:0070062~extracellular exosome	85	3.42014e-10	THSD4	FCGBP, SERPINA1, UPK2, CTSZ, PYGM, PLAT, PYGL, LSP1, AQP5, ITGAL, SERPINA5, HEBP1, FCGR3A, PLAU, CA2, C1RL, CLIC1, TBC1D10A, VAV3, ANXA1, ANXA2, PLLP, IGFBP2, ANXA5, RNASE4, PDCD1LG2, MMP9, OSCAR, ALDH1A3, COL4A2, SPINT1, NPC2, RAB34, TMBIM1, S100A6, DPEP1, VWA1, CHI3L1, PADI2, S100A4, ANG, TAGLN2, MXRA5, FTL, LTF, LXN, MAOB, SDC4, HPN, CAPG, IQGAP1, FSTL1, MYL12A, CRYZ, PTGS1, DPP4, CST3, HLA-DM…
UP_KEYWORDS	Secreted	64	5.8745e-10	THSD4	FCGBP, CXCL9, SERPINA1, PLAT, IL1RAP, IFI30, WISP1, SERPINA5, FCGR3A, IBSP, PLAU, GNLY, CASP4, C1RL, EMILIN3, EMILIN2, POSTN, ANXA1, FGFBP2, IGFBP5, ANXA2, IGFBP2, RNASE4, PDCD1LG2, MMP9, OSCAR, SFRP4, COL4A2, SPINT1, COL4A1, NPC2, ADAM12, COL21A1, VWA1, CHI3L1, ANG, MXRA5, LTF, SDC4, PDGFA, CAPG, TNFRSF11B, PLA2G5, FSTL1, DPP4, CST3, SRPX2, APOL1, GBP1, TGFB2, ANGPT2, GSN, GDF15, LUM, RARRES2, G…
UP_KEYWORDS	MHC II	9	9.42975e-10		HLA-DMA, HLA-DMB, HLA-DPB1, HLA-DRA, HLA-DOA, HLA-DQA2, HLA-DRB1, HLA-DQA1, HLA-DPA1
GOTERM_CC_DIRECT	GO:0042613~MHC class II protein complex	10	9.95728e-10		CD74, HLA-DMA, HLA-DMB, HLA-DPB1, HLA-DRA, HLA-DOA, HLA-DQA2, HLA-DRB1, HLA-DQA1, HLA-DPA1
UP_KEYWORDS	Immunity	29	4.22665e-09		IL1RAP, IFI30, CD3E, RNF135, HLA-DMA, HLA-DMB, CASP4, C1RL, KCNN4, HLA-DOA, JAK3, GBP1, HLA-DQA2, HLA-DQA1, HLA-DPA1, ZNF683, CD74, ANXA1, APOBEC3F, APOBEC3G, SH2D1A, FCGR2A, CD7, HLA-DPB1, TLR8, HLA-DRA, HLA-DRB1, MYO1G, LTF
KEGG_PATHWAY	hsa05150:Staphylococcus aureus infection	13	1.34187e-08		ITGAL, HLA-DMA, FCGR3A, FCGR2A, HLA-DMB, HLA-DPB1, HLA-DRA, HLA-DOA, HLA-DQA2, FCGR2C, HLA-DQA1, HLA-DRB1, HLA-DPA1
UP_SEQ_FEATURE	glycosylation site:N-linked (GlcNAc...)	103	1.51776e-08	OR4N4, GRIN2B, PCDHGA5	FCGBP, STEAP3, UPK2, GPR65, PLAT, AQP5, IL1RAP, IFI30, FGFRL1, IBSP, PLAU, C1RL, HLA-DOA, POSTN, OSCAR, ADAM19, SFRP4, COL4A2, SPINT1, COL4A1, CD109, ADAM12, DPEP1, RELL1, FKBP9, MXRA5, CHRNA1, HPN, LPAR1, PDGFA, TNFRSF11B, DPP4, SLAMF8, HLA-DQA2, HLA-DQA1, TGFB2, PCDHGA11, HLA-DRA, NOX4, FAT2, HLA-DRB1, KCNK5, MOXD1, SERPINA1, TNFAIP6, PCDHGB3, CTSZ, CTSW, ITGAL, RYR3, WISP1, SERPINA5, MRC2, FCG…
GOTERM_BP_DIRECT	GO:0002504~antigen processing and presentation of peptide or polysaccharide antigen via MHC class II	9	5.43757e-08		HLA-DMA, HLA-DMB, HLA-DPB1, HLA-DRA, HLA-DOA, HLA-DQA2, HLA-DRB1, HLA-DQA1, HLA-DPA1
UP_SEQ_FEATURE	region of interest:Connecting peptide	10	9.5038e-08		HLA-DMA, HLA-DMB, PLAU, HLA-DPB1, HLA-DRA, HLA-DOA, HLA-DQA2, HLA-DRB1, HLA-DQA1, HLA-DPA1
INTERPRO	IPR014745:MHC class II, alpha/beta chain, N-terminal	9	1.28958e-07		HLA-DMA, HLA-DMB, HLA-DPB1, HLA-DRA, HLA-DOA, HLA-DQA2, HLA-DRB1, HLA-DQA1, HLA-DPA1
KEGG_PATHWAY	hsa05140:Leishmaniasis	13	1.44201e-07		TGFB2, HLA-DMA, FCGR3A, FCGR2A, HLA-DMB, HLA-DPB1, HLA-DRA, HLA-DOA, HLA-DQA2, FCGR2C, HLA-DQA1, HLA-DRB1, HLA-DPA1
KEGG_PATHWAY	hsa05416:Viral myocarditis	12	1.44201e-07		HLA-DMA, HLA-DMB, CASP8, CAV1, HLA-DPB1, HLA-DRA, ITGAL, HLA-DOA, HLA-DQA2, HLA-DRB1, HLA-DQA1, HLA-DPA1
GOTERM_MF_DIRECT	GO:0032395~MHC class II receptor activity	8	2.39978e-07		HLA-DMA, HLA-DPB1, HLA-DRA, HLA-DOA, HLA-DQA2, HLA-DRB1, HLA-DQA1, HLA-DPA1
KEGG_PATHWAY	hsa05152:Tuberculosis	18	3.21935e-07		CD74, TGFB2, CIITA, LSP1, MRC2, HLA-DMA, FCGR3A, FCGR2A, HLA-DMB, CASP8, HLA-DPB1, HLA-DRA, HLA-DOA, HLA-DQA2, FCGR2C, HLA-DQA1, HLA-DRB1, HLA-DPA1
SMART	SM00920:SM00920	6	6.81381e-07		HLA-DMA, HLA-DRA, HLA-DOA, HLA-DQA2, HLA-DQA1, HLA-DPA1
INTERPRO	IPR001003:MHC class II, alpha chain, N-terminal	6	8.77218e-07		HLA-DMA, HLA-DRA, HLA-DOA, HLA-DQA2, HLA-DQA1, HLA-DPA1
KEGG_PATHWAY	hsa05310:Asthma	9	9.49157e-07		HLA-DMA, HLA-DMB, HLA-DPB1, HLA-DRA, HLA-DOA, HLA-DQA2, HLA-DRB1, HLA-DQA1, HLA-DPA1
GOTERM_CC_DIRECT	GO:0005615~extracellular space	47	9.88761e-07		CXCL9, SERPINA1, TNFAIP6, CTSZ, PDGFA, PLAT, CTSW, TNFRSF11B, FSTL1, WISP1, SERPINA5, CST3, SRPX2, IBSP, PLAU, GNLY, CA2, C1RL, HMOX1, APOL1, CLIC1, S100A11, TGFB2, POSTN, ANGPT2, ANXA1, FGFBP2, GSN, ANXA2, LUM, GDF15, IGFBP2, MSN, S100B, MMP9, SFRP4, CXCL10, CXCL11, SPINT1, CD109, DPEP1, VWA1, CHI3L1, S100A4, ANG, HAMP, LTF
UP_SEQ_FEATURE	domain:Ig-like C1-type	9	1.2112e-06		HLA-DMA, HLA-DMB, HLA-DPB1, HLA-DRA, HLA-DOA, HLA-DQA2, HLA-DRB1, HLA-DQA1, HLA-DPA1
KEGG_PATHWAY	hsa05332:Graft-versus-host disease	9	1.54006e-06		HLA-DMA, HLA-DMB, HLA-DPB1, HLA-DRA, HLA-DOA, HLA-DQA2, HLA-DRB1, HLA-DQA1, HLA-DPA1
KEGG_PATHWAY	hsa04612:Antigen processing and presentation	12	1.54006e-06		CD74, HLA-DMA, CIITA, HLA-DMB, HLA-DPB1, HLA-DRA, IFI30, HLA-DOA, HLA-DQA2, HLA-DRB1, HLA-DQA1, HLA-DPA1
KEGG_PATHWAY	hsa05330:Allograft rejection	9	3.53684e-06		HLA-DMA, HLA-DMB, HLA-DPB1, HLA-DRA, HLA-DOA, HLA-DQA2, HLA-DRB1, HLA-DQA1, HLA-DPA1
KEGG_PATHWAY	hsa04145:Phagosome	15	4.83018e-06		ITGA2, MRC2, TUBA1C, HLA-DMA, FCGR3A, FCGR2A, HLA-DMB, HLA-DPB1, HLA-DRA, HLA-DOA, HLA-DQA2, FCGR2C, HLA-DQA1, HLA-DRB1, HLA-DPA1
KEGG_PATHWAY	hsa05145:Toxoplasmosis	13	6.09906e-06		TGFB2, CIITA, HLA-DMA, HLA-DMB, CASP8, SOCS1, HLA-DPB1, HLA-DRA, HLA-DOA, HLA-DQA2, HLA-DQA1, HLA-DRB1, HLA-DPA1
KEGG_PATHWAY	hsa04940:Type I diabetes mellitus	9	7.31608e-06		HLA-DMA, HLA-DMB, HLA-DPB1, HLA-DRA, HLA-DOA, HLA-DQA2, HLA-DRB1, HLA-DQA1, HLA-DPA1
GOTERM_CC_DIRECT	GO:0009986~cell surface	26	1.1368e-05	GRIN2B	CHRNA1, CIITA, SDC4, HPN, LPAR1, PDGFA, PLAT, ITGAL, DPP4, HLA-DMA, SRPX2, PLAU, CD58, HLA-DPA1, CD74, ANXA1, TNFRSF12A, ANXA2, ITGA2, SFRP4, CD109, HLA-DPB1, HLA-DRA, HLA-DRB1, LTF
KEGG_PATHWAY	hsa04672:Intestinal immune network for IgA production	9	1.66234e-05		HLA-DMA, HLA-DMB, HLA-DPB1, HLA-DRA, HLA-DOA, HLA-DQA2, HLA-DRB1, HLA-DQA1, HLA-DPA1
KEGG_PATHWAY	hsa05321:Inflammatory bowel disease (IBD)	10	1.71744e-05		TGFB2, HLA-DMA, HLA-DMB, HLA-DPB1, HLA-DRA, HLA-DOA, HLA-DQA2, HLA-DRB1, HLA-DQA1, HLA-DPA1
KEGG_PATHWAY	hsa05323:Rheumatoid arthritis	11	2.96107e-05		TGFB2, HLA-DMA, HLA-DMB, HLA-DPB1, HLA-DRA, ITGAL, HLA-DOA, HLA-DQA2, HLA-DRB1, HLA-DQA1, HLA-DPA1
KEGG_PATHWAY	hsa05320:Autoimmune thyroid disease	9	2.96107e-05		HLA-DMA, HLA-DMB, HLA-DPB1, HLA-DRA, HLA-DOA, HLA-DQA2, HLA-DRB1, HLA-DQA1, HLA-DPA1
INTERPRO	IPR011162:MHC classes I/II-like antigen recognition protein	9	3.41239e-05		HLA-DMA, HLA-DMB, HLA-DPB1, HLA-DRA, HLA-DOA, HLA-DQA2, HLA-DRB1, HLA-DQA1, HLA-DPA1
GOTERM_BP_DIRECT	GO:0006955~immune response	24	3.57786e-05		CD74, CIITA, CXCL9, GZMA, GPR65, CTSW, TNFRSF11B, IL1RAP, PDCD1LG2, CXCL10, HLA-DMA, CXCL11, FCGR3A, HLA-DMB, CD7, HLA-DPB1, HLA-DRA, HLA-DOA, HLA-DQA2, FCGR2C, HAMP, HLA-DQA1, HLA-DRB1, HLA-DPA1
GOTERM_BP_DIRECT	GO:0019882~antigen processing and presentation	10	4.1509e-05		RAB32, CD74, HLA-DMB, RAB34, HLA-DPB1, HLA-DRA, HLA-DQA2, HLA-DRB1, HLA-DQA1, HLA-DPA1
KEGG_PATHWAY	hsa04514:Cell adhesion molecules (CAMs)	13	5.92026e-05		SDC4, PDCD1LG2, ITGAL, HLA-DMA, HLA-DMB, HLA-DPB1, HLA-DRA, CD58, HLA-DOA, HLA-DQA2, HLA-DQA1, HLA-DRB1, HLA-DPA1
GOTERM_CC_DIRECT	GO:0005576~extracellular region	47	0.00010527		CXCL9, SERPINA1, PDGFA, PLAT, CTSW, TNFRSF11B, PLA2G5, IL1RAP, IFI30, FSTL1, SERPINA5, HEBP1, CST3, IBSP, PLAU, CASP4, EMILIN2, APOL1, GBP1, TGFB2, ANGPT2, ANXA1, GSN, IGFBP5, LUM, GDF15, RARRES2, GZMA, IGFBP2, RNASE4, S100B, MMP9, OSCAR, GZMK, SFRP4, CXCL10, CXCL11, COL4A2, COL5A1, SPINT1, COL4A1, CLCF1, ADAM12, COL21A1, ANG, HAMP, LTF
GOTERM_CC_DIRECT	GO:0071556~integral component of lumenal side of endoplasmic reticulum membrane	7	0.000115236		CD74, HLA-DPB1, HLA-DRA, HLA-DQA2, HLA-DRB1, HLA-DQA1, HLA-DPA1
KEGG_PATHWAY	hsa05322:Systemic lupus erythematosus	12	0.000184984	GRIN2B	HLA-DMA, FCGR3A, FCGR2A, HLA-DMB, HLA-DPB1, HLA-DRA, HLA-DOA, HLA-DQA2, HLA-DRB1, HLA-DQA1, HLA-DPA1
UP_SEQ_FEATURE	region of interest:Alpha-2	6	0.000197042		HLA-DMA, HLA-DRA, HLA-DOA, HLA-DQA2, HLA-DQA1, HLA-DPA1
UP_SEQ_FEATURE	region of interest:Alpha-1	6	0.000197042		HLA-DMA, HLA-DRA, HLA-DOA, HLA-DQA2, HLA-DQA1, HLA-DPA1
GOTERM_CC_DIRECT	GO:0005886~plasma membrane	89	0.00024745	PCDHGA5, KCNJ11, KCNIP2, OR4N4, GRIN2B	DIRAS3, GPR65, PCDHGB3, CTSZ, PYGL, LSP1, IL1RAP, AQP5, CD3E, IFI30, ITGAL, FGFRL1, FCGR3A, RGS3, PLAU, CA2, HLA-DOA, CLIC1, TBC1D10A, HLA-DPA1, ABCC3, VAV3, ANXA1, GPR37, TNFRSF12A, CISH, ANXA2, SLC2A10, SWAP70, ITGA2, EMP3, PDCD1LG2, OSCAR, SPINT1, CD109, ADAM12, DPEP1, RELL1, CHRNA1, SDC4, HPN, LPAR1, TNFRSF11B, PLA2G5, IQGAP1, DPP4, GNG5, PDPN, HMOX1, PDE6B, S1PR3, FLNC, CD58, TRPM8, KCNN4, H…
INTERPRO	IPR003006:Immunoglobulin/major histocompatibility complex, conserved site	9	0.000253775		HLA-DMA, HLA-DMB, HLA-DPB1, HLA-DRA, HLA-DOA, HLA-DQA2, HLA-DRB1, HLA-DQA1, HLA-DPA1
GOTERM_BP_DIRECT	GO:0019886~antigen processing and presentation of exogenous peptide antigen via MHC class II	11	0.000310258		CD74, HLA-DMA, HLA-DMB, HLA-DPB1, HLA-DRA, IFI30, HLA-DOA, HLA-DQA2, HLA-DRB1, HLA-DQA1, HLA-DPA1
UP_KEYWORDS	Lysosome	15	0.000394035		CD74, PLEKHF1, CTSZ, IFI30, HLA-DMA, HLA-DMB, NPC2, TMBIM1, HLA-DPB1, HLA-DRA, HLA-DOA, HLA-DQA2, HLA-DQA1, HLA-DRB1, HLA-DPA1
GOTERM_CC_DIRECT	GO:0030658~transport vesicle membrane	7	0.000402132		CD74, HLA-DPB1, HLA-DRA, HLA-DQA2, HLA-DRB1, HLA-DQA1, HLA-DPA1
GOTERM_CC_DIRECT	GO:0031982~vesicle	11	0.000402132		CST3, TUBA1C, ANXA1, IBSP, ANXA2, RAB34, MSN, TAGLN2, KCNN4, LGR6, CLIC1
GOTERM_MF_DIRECT	GO:0023026~MHC class II protein complex binding	6	0.000419748		CD74, HLA-DMA, HLA-DMB, HLA-DRA, HLA-DOA, HLA-DRB1
SMART	SM00407:IGc1	9	0.000449141		HLA-DMA, HLA-DMB, HLA-DPB1, HLA-DRA, HLA-DOA, HLA-DQA2, HLA-DRB1, HLA-DQA1, HLA-DPA1
UP_KEYWORDS	Polymorphism	190	0.000522751	OR4N4, GRIN2B, KCNJ11	FCGBP, STEAP3, EXOC3L2, TRAF3IP3, UPK2, GPR65, PLAT, IL1RAP, FGFRL1, RGS3, IBSP, PLAU, C1RL, PLS3, HOXA1, SLC26A10, HLA-DOA, PTRF, TBC1D10A, ZNF683, POSTN, KHNYN, IGFBP5, SWAP70, IGFBP2, RNASE4, OSCAR, ADAM19, CYP27A1, SFRP4, COL4A2, SPINT1, COL4A1, CD109, RAB34, ADAM12, S100A6, DPEP1, HOXB3, TAGLN2, CARD16, CCDC152, MXRA5, GRID2IP, LXN, FAM114A1, SDC4, LPAR1, TNFRSF11B, IQGAP1, MYL12A, SOCS1, CM…
INTERPRO	IPR003597:Immunoglobulin C1-set	9	0.000532951		HLA-DMA, HLA-DMB, HLA-DPB1, HLA-DRA, HLA-DOA, HLA-DQA2, HLA-DRB1, HLA-DQA1, HLA-DPA1
GOTERM_BP_DIRECT	GO:0031295~T cell costimulation	10	0.000535651		DPP4, CAV1, HLA-DPB1, HLA-DRA, PDCD1LG2, CD3E, HLA-DQA2, HLA-DRB1, HLA-DQA1, HLA-DPA1
GOTERM_CC_DIRECT	GO:0030669~clathrin-coated endocytic vesicle membrane	7	0.000569289		CD74, HLA-DPB1, HLA-DRA, HLA-DQA2, HLA-DRB1, HLA-DQA1, HLA-DPA1
GOTERM_CC_DIRECT	GO:0030666~endocytic vesicle membrane	8	0.000908902		CD74, CAV1, HLA-DPB1, HLA-DRA, HLA-DQA2, HLA-DRB1, HLA-DQA1, HLA-DPA1
UP_KEYWORDS	Calcium	28	0.000976157	PCDHGA5, KCNIP2, GRIN2B	PCDHGB3, PLA2G5, ITGAL, MYL12A, RYR3, MRC2, PLS3, S100A11, ANGPT2, ANXA1, GSN, ANXA2, ITGA2, ANXA5, S100B, MMP9, PCDHGA11, EHD2, COL5A1, S100A6, FAT2, PADI2, S100A4, FKBP9, ANXA2P2
UP_KEYWORDS	Extracellular matrix	14	0.00102353	THSD4	POSTN, SERPINA1, ANXA2, LUM, MMP9, COL4A2, COL5A1, COL4A1, EMILIN3, EMILIN2, COL21A1, VWA1, ANXA2P2
KEGG_PATHWAY	hsa05166:HTLV-I infection	15	0.00110186		TGFB2, PDGFA, ITGAL, CD3E, HLA-DMA, HLA-DMB, IL2RB, HLA-DPB1, HLA-DRA, HLA-DOA, JAK3, HLA-DQA2, HLA-DQA1, HLA-DRB1, HLA-DPA1
GOTERM_CC_DIRECT	GO:0031012~extracellular matrix	15	0.00167984	THSD4	TGFB2, POSTN, ANXA2, LUM, RARRES2, PLAT, COL4A2, COL5A1, IBSP, COL4A1, EMILIN3, EMILIN2, COL21A1, VIM
GOTERM_BP_DIRECT	GO:0060333~interferon-gamma-mediated signaling pathway	9	0.00173835		CIITA, HLA-DPB1, HLA-DRA, IFI30, GBP1, HLA-DQA2, HLA-DRB1, HLA-DQA1, HLA-DPA1
GOTERM_BP_DIRECT	GO:0001666~response to hypoxia	13	0.00173835		TGFB2, POSTN, ANGPT2, ITGA2, CAV1, PLAT, SOD2, DPP4, CST3, PLAU, NOX4, HMOX1, ANG
GOTERM_CC_DIRECT	GO:0012507~ER to Golgi transport vesicle membrane	7	0.00174542		CD74, HLA-DPB1, HLA-DRA, HLA-DQA2, HLA-DRB1, HLA-DQA1, HLA-DPA1
KEGG_PATHWAY	hsa05169:Epstein-Barr virus infection	10	0.00224782		HLA-DPB1, HLA-DRA, CD58, VIM, ITGAL, JAK3, HLA-DQA2, HLA-DRB1, HLA-DQA1, HLA-DPA1
GOTERM_MF_DIRECT	GO:0008201~heparin binding	12	0.00227699		CXCL10, CXCL11, POSTN, LXN, COL5A1, ANG, PLA2G5, FSTL1, WISP1, FGFRL1, SERPINA5, LTF
GOTERM_CC_DIRECT	GO:0005765~lysosomal membrane	14	0.00252773		CD74, PLEKHF1, ANXA2, DPP4, HLA-DMA, HLA-DMB, TMBIM1, HLA-DPB1, HLA-DRA, HLA-DOA, HLA-DQA2, HLA-DQA1, HLA-DRB1, HLA-DPA1
GOTERM_MF_DIRECT	GO:0044548~S100 protein binding	5	0.00255594		ANXA2, S100A6, IQGAP1, S100B, S100A11
GOTERM_CC_DIRECT	GO:0032588~trans-Golgi network membrane	8	0.00290948		CD74, HLA-DPB1, HLA-DRA, LGR6, HLA-DQA2, HLA-DRB1, HLA-DQA1, HLA-DPA1
GOTERM_MF_DIRECT	GO:0005102~receptor binding	17	0.00341381		TGFB2, ANXA1, ANGPT2, CAV1, RARRES2, IGFBP2, PIPOX, MSN, PLAT, DPP4, CXCL10, SRPX2, CLCF1, ANG, CD58, JAK3, HAMP
GOTERM_CC_DIRECT	GO:0009897~external side of plasma membrane	12	0.00351319		CXCL10, CD74, FCGR3A, CXCL9, ITGA2, ANXA5, PDPN, IL2RB, TRPM8, CD3E, HLA-DRB1, SERPINA5
GOTERM_BP_DIRECT	GO:0001525~angiogenesis	14	0.00413388		VAV3, TGFB2, ANGPT2, TNFRSF12A, ANXA2, CAV1, PDGFA, MEOX2, SRPX2, COL4A2, HOXB3, HMOX1, ANG, HTATIP2
UP_KEYWORDS	Inflammatory response	10	0.00459505		CXCL10, CXCL11, CXCL9, LXN, ANXA1, RARRES2, CASP4, CHI3L1, TLR8, IL1RAP
GOTERM_BP_DIRECT	GO:0002503~peptide antigen assembly with MHC class II protein complex	4	0.00485222		HLA-DMA, HLA-DMB, HLA-DRA, HLA-DRB1
GOTERM_MF_DIRECT	GO:0005509~calcium ion binding	25	0.00524173	PCDHGA5, KCNIP2	PCDHGB3, PLA2G5, IQGAP1, FSTL1, MYL12A, RYR3, PLS3, S100A11, ANXA1, GSN, GALNT3, ANXA2, SWAP70, ANXA5, S100B, PCDHGA11, EHD2, S100A6, FAT2, PADI2, S100A4, FKBP9, ANXA2P2
GOTERM_BP_DIRECT	GO:0006954~inflammatory response	18	0.0055858		HDAC4, CIITA, CXCL9, ANXA1, LXN, TNFAIP6, RARRES2, TNFRSF11B, IL1RAP, ITGAL, PTGS1, CXCL10, CXCL11, CASP4, NOX4, TLR8, CHI3L1, S1PR3
UP_KEYWORDS	Cell membrane	64	0.00652853	PCDHGA5, KCNIP2, OR4N4, GRIN2B	DIRAS3, UPK2, GPR65, PCDHGB3, LSP1, IL1RAP, AQP5, CD3E, ITGAL, FCGR3A, RGS3, CA2, CLIC1, PTRF, HLA-DPA1, ANXA1, GPR37, SWAP70, PDCD1LG2, OSCAR, CD109, ADAM12, S100A6, DPEP1, RELL1, GRID2IP, CHRNA1, HPN, LPAR1, IQGAP1, DPP4, GNG5, PDPN, S1PR3, CD58, TRPM8, KCNN4, HLA-DQA2, GBP1, HLA-DQA1, EVC2, CD74, TNK2, CAV1, GPR1, MSN, XKR8, PCDHGA11, EHD2, FCGR2A, PMP22, HLA-DPB1, FAT2, HLA-DRA, NOX4, LGR6, F…
KEGG_PATHWAY	hsa05164:Influenza A	11	0.00717376		CXCL10, HLA-DMA, CIITA, HLA-DMB, HLA-DPB1, HLA-DRA, HLA-DOA, HLA-DQA2, HLA-DRB1, HLA-DQA1, HLA-DPA1
KEGG_PATHWAY	hsa05168:Herpes simplex infection	11	0.0100622		CD74, HLA-DMA, HLA-DMB, CASP8, HLA-DPB1, HLA-DRA, HLA-DOA, HLA-DQA2, HLA-DRB1, HLA-DQA1, HLA-DPA1
UP_KEYWORDS	Zymogen	11	0.0115657		ADAM19, GZMK, CASP8, PLAU, GZMA, CTSZ, CASP4, ADAM12, CTSW, PLAT, MMP9
UP_KEYWORDS	Cell adhesion	17	0.0117304	PCDHGA5	POSTN, TNFRSF12A, TNFAIP6, PCDHGB3, ITGA2, ITGAL, WISP1, DPP4, PCDHGA11, SRPX2, IBSP, NINJ2, TRIP6, ADAM12, EMILIN2, FAT2
UP_KEYWORDS	Annexin	4	0.0142645		ANXA1, ANXA2, ANXA5, ANXA2P2
UP_KEYWORDS	Calcium/phospholipid-binding	4	0.0162799		ANXA1, ANXA2, ANXA5, ANXA2P2
UP_KEYWORDS	Membrane	123	0.0162799	OR4N4, GRIN2B, PCDHGA5, KCNJ11, KCNIP2	STEAP3, TRAF3IP3, UPK2, GPR65, AQP5, IL1RAP, FGFRL1, RGS3, SLC26A10, HLA-DOA, PTRF, SWAP70, OSCAR, ADAM19, CYP27A1, RAB32, SPINT1, CD109, RAB34, NINJ2, ADAM12, S100A6, DPEP1, RELL1, GRID2IP, CHRNA1, MAOB, SDC4, HPN, LPAR1, IQGAP1, DPP4, SYNGR2, SLAMF8, FAM180B, HMOX1, TRPM8, KCNN4, HLA-DQA2, HLA-DQA1, CAV1, TNK2, MSN, XKR8, PCDHGA11, EHD2, HLA-DRA, NOX4, FAT2, HLA-DRB1, GAPT, DIRAS3, KCNK5, MOXD1…
GOTERM_CC_DIRECT	GO:0005925~focal adhesion	15	0.0166817		ANXA1, GSN, SDC4, ITGA2, CAV1, ANXA5, MSN, IQGAP1, DPP4, MRC2, PLAU, TRIP6, NOX4, VIM, FLNC
GOTERM_CC_DIRECT	GO:0005902~microvillus	6	0.0166817		CA2, PDGFA, MSN, AQP5, TBC1D10A, MYO1G
GOTERM_CC_DIRECT	GO:0010008~endosome membrane	10	0.0166817		EHD2, STEAP3, PLEKHF1, TMBIM1, HLA-DPB1, TLR8, HLA-DOA, HLA-DQA2, HLA-DQA1, HLA-DPA1
GOTERM_CC_DIRECT	GO:0048471~perinuclear region of cytoplasm	20	0.0166817		PLEKHF1, ANXA2, GALNT3, SLC2A10, ITGA2, CAV1, MSN, PLA2G5, S100B, RYR3, CST3, EHD2, RAB34, CMYA5, S100A6, NOX4, HMOX1, CHI3L1, S100A4, CLIC1
UP_SEQ_FEATURE	topological domain:Cytoplasmic	70	0.0171885	PCDHGA5, KCNJ11, OR4N4, GRIN2B	KCNK5, STEAP3, TRAF3IP3, UPK2, GPR65, PCDHGB3, IL1RAP, AQP5, CD3E, ITGAL, FGFRL1, RYR3, MRC2, FCGR3A, HLA-DOA, HLA-DPA1, ABCC3, HS3ST3B1, CHST6, GPR37, TNFRSF12A, SLC2A10, PLLP, ITGA2, PDCD1LG2, OSCAR, ADAM19, B3GNT7, NINJ2, ADAM12, TLR8, RELL1, CHRNA1, MAOB, SDC4, HPN, LPAR1, DPP4, HLA-DMA, HLA-DMB, PDPN, SLAMF8, S1PR3, CD58, TRPM8, HLA-DQA2, CSMD1, HLA-DQA1, CD74, GALNT3, CAV1, GPR1, TMEM154, P…
UP_SEQ_FEATURE	sequence variant	193	0.0171885	OR4N4, GRIN2B, KCNJ11	TRAF3IP3, FGFRL1, HOXA1, TBC1D10A, RNASE4, CYP27A1, SFRP4, SPINT1, CD109, HOXB3, TAGLN2, MXRA5, GRID2IP, LXN, SDC4, LPAR1, IQGAP1, CMYA5, SLAMF8, FAM180B, HMOX1, TRPM8, HLA-DQA2, HLA-DQA1, DNAH11, APOBEC3F, APOBEC3G, STAC, SH2D1A, DDIT4L, EHD2, PCDHGA11, TRIP6, FAT2, NOX4, HAMP, HLA-DRB1, GAPT, SERPINA1, CTSZ, PYGM, CTSW, PYGL, MEOX2, RYR3, SERPINA5, MRC2, GNLY, LDLRAP1, JAK3, HLA-DPA1, HTATIP2, …
GOTERM_BP_DIRECT	GO:0030198~extracellular matrix organization	12	0.0181128		POSTN, SPINT1, COL4A2, IBSP, COL5A1, COL4A1, LUM, ITGA2, PDGFA, VWA1, TNFRSF11B, ITGAL
GOTERM_CC_DIRECT	GO:0001726~ruffle	7	0.0213259		TNFRSF12A, ANXA2, PDPN, S100A6, IQGAP1, S100B, S100A11
UP_KEYWORDS	Angiogenesis	8	0.0216456		VAV3, SRPX2, ANGPT2, TNFRSF12A, COL4A2, COL4A1, ANG, HTATIP2
GOTERM_MF_DIRECT	GO:0004859~phospholipase inhibitor activity	4	0.0247116		ANXA1, ANXA2, ANXA5, ANXA2P2
UP_KEYWORDS	Endosome	16	0.0252932		CD74, STEAP3, ANXA1, TNK2, LPAR1, EHD2, HLA-DMA, HLA-DMB, TMBIM1, HLA-DPB1, HLA-DRA, HLA-DOA, HLA-DQA2, HLA-DQA1, HLA-DRB1, HLA-DPA1
UP_KEYWORDS	Basement membrane	5	0.0264601		COL4A2, ANXA2, COL4A1, VWA1, ANXA2P2
GOTERM_BP_DIRECT	GO:0042102~positive regulation of T cell proliferation	7	0.0276604		HLA-DMB, ANXA1, HLA-DPB1, PDCD1LG2, CD3E, JAK3, HLA-DPA1
UP_KEYWORDS	Protease	17	0.0292692		GZMA, HPN, CTSZ, PLAT, CTSW, MMP9, SERPINA5, DPP4, ADAM19, GZMK, CASP8, PLAU, CASP4, ADAM12, C1RL, DPEP1, LTF
UP_KEYWORDS	Innate immunity	11	0.0305861		RNF135, ZNF683, ANXA1, APOBEC3F, APOBEC3G, SH2D1A, CASP4, C1RL, TLR8, IL1RAP, JAK3
GOTERM_MF_DIRECT	GO:0042605~peptide antigen binding	5	0.031016		HLA-DPB1, HLA-DRA, HLA-DRB1, HLA-DQA1, HLA-DPA1
UP_KEYWORDS	Serine protease	8	0.0322193		DPP4, GZMK, PLAU, GZMA, HPN, C1RL, PLAT, LTF
KEGG_PATHWAY	hsa04974:Protein digestion and absorption	7	0.0322965		KCNK5, DPP4, COL4A2, COL5A1, COL4A1, COL21A1, KCNN4
UP_KEYWORDS	Transmembrane helix	95	0.0325574	PCDHGA5, KCNJ11, OR4N4, GRIN2B	KCNK5, MOXD1, STEAP3, TRAF3IP3, UPK2, GPR65, PCDHGB3, IL1RAP, AQP5, CD3E, ITGAL, FGFRL1, RYR3, MRC2, FCGR3A, SLC26A10, HLA-DOA, CLIC1, HLA-DPA1, ABCC3, HS3ST3B1, ELOVL1, CHST6, GPR37, TNFRSF12A, SLC2A10, PLLP, ITGA2, GPX8, EMP3, PDCD1LG2, OSCAR, ADAM19, SPINT1, B3GNT7, NINJ2, ADAM12, TMBIM1, TLR8, RELL1, CHRNA1, MAOB, SDC4, SLC43A3, HPN, LPAR1, DPP4, HLA-DMA, HLA-DMB, SYNGR2, C10ORF105, PDPN, SLA…
UP_KEYWORDS	Transmembrane	95	0.0344157	PCDHGA5, KCNJ11, OR4N4, GRIN2B	KCNK5, MOXD1, STEAP3, TRAF3IP3, UPK2, GPR65, PCDHGB3, IL1RAP, AQP5, CD3E, ITGAL, FGFRL1, RYR3, MRC2, FCGR3A, SLC26A10, HLA-DOA, CLIC1, HLA-DPA1, ABCC3, HS3ST3B1, ELOVL1, CHST6, GPR37, TNFRSF12A, SLC2A10, PLLP, ITGA2, GPX8, EMP3, PDCD1LG2, OSCAR, ADAM19, SPINT1, B3GNT7, NINJ2, ADAM12, TMBIM1, TLR8, RELL1, CHRNA1, MAOB, SDC4, SLC43A3, HPN, LPAR1, DPP4, HLA-DMA, HLA-DMB, SYNGR2, C10ORF105, PDPN, SLA…
INTERPRO	IPR002048:EF-hand domain	12	0.0357138	KCNIP2	EHD2, SWAP70, S100A6, PLS3, S100A4, FKBP9, S100B, FSTL1, MYL12A, RYR3, S100A11
UP_SEQ_FEATURE	topological domain:Extracellular	58	0.0370932	PCDHGA5, KCNJ11, OR4N4, GRIN2B	TRAF3IP3, GPR65, PCDHGB3, IL1RAP, AQP5, CD3E, ITGAL, FGFRL1, MRC2, FCGR3A, HLA-DOA, HLA-DPA1, ABCC3, GPR37, TNFRSF12A, SLC2A10, PLLP, ITGA2, PDCD1LG2, OSCAR, ADAM19, NINJ2, ADAM12, TLR8, RELL1, CHRNA1, SDC4, HPN, LPAR1, DPP4, PDPN, SLAMF8, S1PR3, CD58, TRPM8, HLA-DQA2, CSMD1, HLA-DQA1, CD74, GPR1, TMEM154, PCDHGA11, FCGR2A, EVI2A, LRRN4CL, CD7, IL2RB, HLA-DPB1, FAT2, HLA-DRA, NOX4, LGR6, FCGR2C, …
UP_KEYWORDS	Oxidoreductase	17	0.0457286		MOXD1, STEAP3, MAOB, GPX8, PIPOX, SQRDL, IFI30, SOD2, PTGS1, CRYZ, CYP27A1, ALDH1A3, DPYD, NOX4, HMOX1, BCO2, HTATIP2
UP_KEYWORDS	IgG-binding protein	3	0.0501659		FCGR3A, FCGR2A, FCGR2C
GOTERM_CC_DIRECT	GO:0005578~proteinaceous extracellular matrix	11	0.0538007		POSTN, SERPINA1, COL5A1, LUM, EMILIN3, EMILIN2, COL21A1, CHI3L1, TNFRSF11B, MMP9, WISP1
GOTERM_CC_DIRECT	GO:0005887~integral component of plasma membrane	33	0.0538007	KCNJ11, GRIN2B	KCNK5, STEAP3, SDC4, UPK2, GPR65, HPN, LPAR1, TNFRSF11B, IL1RAP, AQP5, CD3E, MRC2, PDPN, S1PR3, CD58, SLC26A10, HLA-DQA2, HLA-DQA1, HLA-DPA1, ABCC3, HS3ST3B1, GPR37, SLC31A2, SLC2A10, CAV1, GPR1, NINJ2, IL2RB, HLA-DRA, LGR6, HLA-DRB1
SMART	SM00335:ANX	4	0.0542225		ANXA1, ANXA2, ANXA5, ANXA2P2
INTERPRO	IPR018502:Annexin repeat	4	0.056761		ANXA1, ANXA2, ANXA5, ANXA2P2
INTERPRO	IPR018252:Annexin repeat, conserved site	4	0.056761		ANXA1, ANXA2, ANXA5, ANXA2P2
INTERPRO	IPR001464:Annexin	4	0.056761		ANXA1, ANXA2, ANXA5, ANXA2P2
GOTERM_CC_DIRECT	GO:0005604~basement membrane	6	0.0569794		CST3, COL5A1, ANXA2, COL4A1, VWA1, ANXA2P2
KEGG_PATHWAY	hsa05205:Proteoglycans in cancer	10	0.0581991		TGFB2, SDC4, PLAU, LUM, ITGA2, CAV1, MSN, IQGAP1, FLNC, MMP9
UP_KEYWORDS	Heparin-binding	6	0.0600658		POSTN, LXN, COL5A1, FSTL1, SERPINA5, LTF
UP_KEYWORDS	Protease inhibitor	7	0.0600658		CST3, SERPINA1, LXN, SPINT1, CD109, CARD16, SERPINA5
GOTERM_MF_DIRECT	GO:0048306~calcium-dependent protein binding	6	0.0605842		ANXA1, ANXA2, S100A6, S100A4, S100B, S100A11
UP_SEQ_FEATURE	transmembrane region	91	0.061814	PCDHGA5, KCNJ11, OR4N4, GRIN2B	KCNK5, MOXD1, STEAP3, TRAF3IP3, UPK2, GPR65, PCDHGB3, IL1RAP, AQP5, CD3E, ITGAL, FGFRL1, RYR3, MRC2, FCGR3A, SLC26A10, HLA-DOA, CLIC1, HLA-DPA1, ABCC3, HS3ST3B1, ELOVL1, CHST6, GPR37, TNFRSF12A, SLC2A10, PLLP, ITGA2, GPX8, EMP3, PDCD1LG2, OSCAR, ADAM19, B3GNT7, NINJ2, ADAM12, TMBIM1, TLR8, RELL1, CHRNA1, MAOB, SDC4, SLC43A3, HPN, LPAR1, DPP4, HLA-DMA, HLA-DMB, SYNGR2, C10ORF105, PDPN, SLAMF8, FAM…
KEGG_PATHWAY	hsa04510:Focal adhesion	10	0.0671348		VAV3, COL4A2, IBSP, COL5A1, COL4A1, ITGA2, CAV1, PDGFA, FLNC, MYL12A
GOTERM_BP_DIRECT	GO:0007165~signal transduction	32	0.0760991	KCNIP2	CHRNA1, CXCL9, TNFAIP6, SDC4, TNFRSF11B, LSP1, IQGAP1, ITGAL, WISP1, MRC2, GNG5, PLAU, PDPN, PDE6B, HLA-DOA, CLIC1, S100A11, CD74, ANGPT2, ANXA1, IGFBP5, GDF15, STAC, IGFBP2, ANXA5, CXCL10, CXCL11, EVI2A, IL2RB, S100A6, FCGR2C
GOTERM_MF_DIRECT	GO:0048248~CXCR3 chemokine receptor binding	3	0.0795958		CXCL10, CXCL11, CXCL9
GOTERM_CC_DIRECT	GO:0045121~membrane raft	9	0.0930203		DPP4, CASP8, SDC4, ANXA2, PLLP, CAV1, IQGAP1, TRPM8, PTRF
GOTERM_CC_DIRECT	GO:0000139~Golgi membrane	17	0.0951175		HS3ST3B1, CD74, CHST6, SERPINA1, GALNT3, CAV1, CTSZ, PDGFA, B3GNT7, HLA-DPB1, TLR8, HLA-DRA, GBP1, HLA-DQA2, HLA-DQA1, HLA-DRB1, HLA-DPA1
INTERPRO	IPR011992:EF-hand-like domain	12	0.111739	KCNIP2	EHD2, SWAP70, S100A6, PLS3, S100A4, FKBP9, S100B, FSTL1, MYL12A, RYR3, S100A11
KEGG_PATHWAY	hsa04512:ECM-receptor interaction	6	0.120147		SDC4, COL4A2, IBSP, COL5A1, COL4A1, ITGA2
UP_KEYWORDS	SH2 domain	6	0.134369		VAV3, SOCS1, CISH, SH2D4A, SH2D1A, JAK3
UP_KEYWORDS	Hydrolase	33	0.161096	THSD4	HDAC4, HPN, CTSZ, PLAT, CTSW, PLA2G5, OPLAH, SERPINA5, DPP4, CASP8, DUSP10, PLAU, CASP4, C1RL, PDE6B, GBP1, APOBEC3F, APOBEC3G, GZMA, EYA4, RNASE4, AMPD3, MMP9, CPPED1, ADAM19, GZMK, EHD2, ADAM12, DPEP1, PADI2, ANG, LTF
KEGG_PATHWAY	hsa04380:Osteoclast differentiation	7	0.173655		TGFB2, FCGR3A, FCGR2A, SOCS1, TNFRSF11B, FCGR2C, OSCAR
INTERPRO	IPR013783:Immunoglobulin-like fold	25	0.177145		IL1RAP, CD3E, FGFRL1, HLA-DMA, FCGR3A, HLA-DMB, CMYA5, CD58, FLNC, HLA-DOA, HLA-DQA2, HLA-DQA1, HLA-DPA1, PDCD1LG2, OSCAR, FCGR2A, LRRN4CL, CD7, IL2RB, HLA-DPB1, VWA1, HLA-DRA, FCGR2C, MXRA5, HLA-DRB1
INTERPRO	IPR018247:EF-Hand 1, calcium-binding site	9	0.177145	KCNIP2	EHD2, S100A6, PLS3, S100A4, FKBP9, S100B, MYL12A, S100A11
GOTERM_CC_DIRECT	GO:0005788~endoplasmic reticulum lumen	8	0.187509		SERPINA1, COL4A2, COL5A1, COL4A1, CTSZ, GPX8, PDGFA, COL21A1
UP_KEYWORDS	Integrin	4	0.194326		IBSP, ITGA2, ADAM12, ITGAL
GOTERM_CC_DIRECT	GO:0016324~apical plasma membrane	10	0.200496		DPP4, ANXA1, UPK2, CAV1, HPN, IGFBP2, DPEP1, NOX4, MSN, AQP5
GOTERM_CC_DIRECT	GO:0045177~apical part of cell	5	0.200496		CA2, DPEP1, MSN, PLAT, MYL12A
UP_KEYWORDS	Growth factor binding	3	0.206017		FGFBP2, IGFBP5, IGFBP2
INTERPRO	IPR001751:S100/Calbindin-D9k, conserved site	4	0.221826		S100A6, S100A4, S100B, S100A11
GOTERM_MF_DIRECT	GO:0005515~protein binding	144	0.223318	GRIN2B, KCNIP2	FCGBP, STEAP3, TRAF3IP3, UPK2, HSF2BP, PLAT, AQP5, IFI30, RGS3, PLAU, HOXA1, HLA-DOA, PTRF, TBC1D10A, POSTN, CISH, IGFBP5, SWAP70, FBXO17, IGFBP2, PIPOX, RAB32, SFRP4, COL4A2, COL4A1, RAB34, NINJ2, S100A6, DPEP1, KCTD14, S100A4, TAGLN2, FTL, LXN, FAM114A1, SDC4, HPN, LPAR1, PDGFA, IQGAP1, MYL12A, DPP4, SYNGR2, SOCS1, CMYA5, HMOX1, TRPM8, KCNN4, S100A11, TGFB2, APOBEC3F, APOBEC3G, STAC, RARRES2, C…
UP_KEYWORDS	Proteoglycan	4	0.223568		CD74, SRPX2, SDC4, LUM
UP_KEYWORDS	Adaptive immunity	7	0.223568		ZNF683, CD74, ANXA1, SH2D1A, CD7, JAK3, MYO1G
INTERPRO	IPR007110:Immunoglobulin-like domain	21	0.24027		IL1RAP, PDCD1LG2, CD3E, FGFRL1, OSCAR, HLA-DMA, FCGR3A, FCGR2A, HLA-DMB, CD7, SLAMF8, HLA-DPB1, HLA-DRA, CD58, HLA-DOA, HLA-DQA2, FCGR2C, MXRA5, HLA-DQA1, HLA-DRB1, HLA-DPA1
SMART	SM00054:EFh	8	0.240592	KCNIP2	S100A6, PLS3, S100A4, FKBP9, S100B, MYL12A, S100A11
UP_SEQ_FEATURE	domain:EF-hand 2	9	0.249501	KCNIP2	S100A6, PLS3, S100A4, FKBP9, S100B, FSTL1, MYL12A, S100A11
SMART	SM01394:SM01394	4	0.250091		S100A6, S100A4, S100B, S100A11
GOTERM_CC_DIRECT	GO:0031528~microvillus membrane	3	0.264173		PDPN, DPEP1, MSN
INTERPRO	IPR013787:S100/CaBP-9k-type, calcium binding, subdomain	4	0.274893		S100A6, S100A4, S100B, S100A11
INTERPRO	IPR013806:Kringle-like fold	4	0.274893		MRC2, PLAU, PLAT, MMP9
GOTERM_BP_DIRECT	GO:0030816~positive regulation of cAMP metabolic process	3	0.28165		CXCL10, CXCL11, CXCL9
GOTERM_BP_DIRECT	GO:0014911~positive regulation of smooth muscle cell migration	4	0.28165		HDAC4, POSTN, ITGA2, NOX4
GOTERM_BP_DIRECT	GO:0048525~negative regulation of viral process	3	0.28165		APOBEC3F, APOBEC3G, LTF
GOTERM_MF_DIRECT	GO:0048407~platelet-derived growth factor binding	3	0.2977		COL5A1, COL4A1, PDGFA
GOTERM_MF_DIRECT	GO:0019864~IgG binding	3	0.2977		FCGR3A, FCGR2A, FCGR2C
GOTERM_MF_DIRECT	GO:0005518~collagen binding	5	0.2977		MRC2, LUM, ITGA2, PDGFA, MMP9
UP_KEYWORDS	Receptor	31	0.305004	OR4N4, GRIN2B	CHRNA1, GPR65, LPAR1, TNFRSF11B, IL1RAP, CD3E, ITGAL, FGFRL1, RYR3, DPP4, MRC2, FCGR3A, S1PR3, TRPM8, LDLRAP1, GPR37, TNFRSF12A, ITGA2, RARRES2, GPR1, PDCD1LG2, OSCAR, FCGR2A, CD7, IL2RB, TLR8, LGR6, FCGR2C, HLA-DRB1
UP_SEQ_FEATURE	region of interest:Beta-2	3	0.306457		HLA-DMB, HLA-DPB1, HLA-DRB1
UP_SEQ_FEATURE	region of interest:Beta-1	3	0.306457		HLA-DMB, HLA-DPB1, HLA-DRB1
UP_KEYWORDS	Collagen	5	0.317325		COL4A2, COL5A1, COL4A1, EMILIN2, COL21A1
GOTERM_CC_DIRECT	GO:0005771~multivesicular body	3	0.325614		CST3, CD74, STEAP3
GOTERM_CC_DIRECT	GO:0005913~cell-cell adherens junction	10	0.325614		ANXA1, ANXA2, SWAP70, FAT2, CAPG, TAGLN2, IQGAP1, CLIC1, TBC1D10A, S100A11
GOTERM_CC_DIRECT	GO:0005768~endosome	8	0.326462	KCNJ11	TGFB2, PLEKHF1, ANXA1, ANXA2, CAV1, TNK2, LPAR1
UP_KEYWORDS	Disease mutation	44	0.326779	KCNJ11, GRIN2B	CHRNA1, CIITA, PYGM, TNFRSF11B, PLA2G5, PYGL, AQP5, RNF135, CST3, CASP8, SRPX2, CA2, PLS3, PDE6B, FLNC, LDLRAP1, KCNN4, APOL1, JAK3, EVC2, TGFB2, CHST6, DNAH11, GSN, SLC2A10, CAV1, EYA4, SH2D1A, AMPD3, CYP27A1, ALDH1A3, COL4A2, COL5A1, COL4A1, NPC2, CLCF1, DPYD, PMP22, ANG, VIM, HAMP, FTL
GOTERM_MF_DIRECT	GO:0001540~beta-amyloid binding	4	0.329872		CST3, CD74, TGFB2, LDLRAP1
GOTERM_CC_DIRECT	GO:0030895~apolipoprotein B mRNA editing enzyme complex	2	0.330948		APOBEC3F, APOBEC3G
GOTERM_CC_DIRECT	GO:0031594~neuromuscular junction	4	0.330948		CHRNA1, HDAC4, POSTN, SYNGR2
INTERPRO	IPR017891:Insulin-like growth factor binding protein, N-terminal, Cys-rich conserved site	3	0.339432		IGFBP5, IGFBP2, WISP1
UP_KEYWORDS	Ion channel	10	0.348786	KCNJ11, KCNIP2, GRIN2B	KCNK5, CHRNA1, PLLP, TRPM8, KCNN4, CLIC1, RYR3
GOTERM_BP_DIRECT	GO:0045087~innate immune response	15	0.349477		ZNF683, ANXA1, APOBEC3F, APOBEC3G, TNK2, SH2D1A, IL1RAP, S100B, RNF135, CASP4, C1RL, TLR8, ANG, APOL1, JAK3
UP_KEYWORDS	Apoptosis	13	0.357565		STEAP3, TNFAIP8, PLEKHF1, TNFRSF12A, GZMA, GPR65, G0S2, TNFRSF11B, XKR8, CASP8, HMOX1, CHI3L1, HTATIP2
GOTERM_MF_DIRECT	GO:0005201~extracellular matrix structural constituent	5	0.379609		COL4A2, COL5A1, COL4A1, LUM, CHI3L1
SMART	SM00921:SM00921	3	0.382944		HLA-DMB, HLA-DPB1, HLA-DRB1
SMART	SM00033:CH	5	0.382944		VAV3, PLS3, TAGLN2, IQGAP1, FLNC
SMART	SM00252:SH2	6	0.382944		VAV3, SOCS1, CISH, SH2D4A, SH2D1A, JAK3
KEGG_PATHWAY	hsa04060:Cytokine-cytokine receptor interaction	9	0.385233		CXCL10, TGFB2, CXCL11, CXCL9, TNFRSF12A, CLCF1, IL2RB, TNFRSF11B, IL1RAP
GOTERM_CC_DIRECT	GO:0016021~integral component of membrane	85	0.391093	PCDHGA5, KCNJ11, OR4N4	KCNK5, MOXD1, STEAP3, TRAF3IP3, GPR65, PCDHGB3, IL1RAP, CD3E, ITGAL, FGFRL1, RYR3, MRC2, FCGR3A, SLC26A10, HLA-DOA, HLA-DPA1, ELOVL1, CHST6, TNFRSF12A, SLC2A10, PLLP, GPX8, EMP3, PDCD1LG2, OSCAR, ADAM19, SFRP4, SPINT1, B3GNT7, NINJ2, ADAM12, TMBIM1, TLR8, RELL1, CHRNA1, MAOB, SDC4, SLC43A3, HPN, LPAR1, DPP4, HLA-DMA, HLA-DMB, SYNGR2, C10ORF105, PDPN, SLAMF8, FAM180B, HMOX1, PDE6B, CD58, TRPM8, KC…
UP_KEYWORDS	Immunoglobulin domain	13	0.39415		IL1RAP, PDCD1LG2, CD3E, FGFRL1, OSCAR, HLA-DMA, FCGR3A, FCGR2A, HLA-DMB, CD7, SLAMF8, CD58, FCGR2C
UP_KEYWORDS	FAD	5	0.397272		STEAP3, MAOB, DPYD, PIPOX, SQRDL
GOTERM_CC_DIRECT	GO:0031902~late endosome membrane	5	0.397888		HLA-DMA, HLA-DMB, ANXA2, HLA-DRA, HLA-DRB1
KEGG_PATHWAY	hsa04640:Hematopoietic cell lineage	5	0.398657		ITGA2, CD7, HLA-DRA, CD3E, HLA-DRB1
GOTERM_CC_DIRECT	GO:0043218~compact myelin	2	0.40363		PLLP, PMP22
INTERPRO	IPR001089:CXC chemokine	3	0.422903		CXCL10, CXCL11, CXCL9
INTERPRO	IPR018048:CXC chemokine, conserved site	3	0.422903		CXCL10, CXCL11, CXCL9
KEGG_PATHWAY	hsa04810:Regulation of actin cytoskeleton	8	0.431988		VAV3, GSN, ITGA2, PDGFA, MSN, IQGAP1, ITGAL, MYL12A
SMART	SM00211:TY	3	0.432139		CD74, IGFBP5, IGFBP2
SMART	SM00121:IB	3	0.433184		IGFBP5, IGFBP2, WISP1
UP_KEYWORDS	Plasminogen activation	2	0.437995		PLAU, PLAT
UP_KEYWORDS	Endoplasmic reticulum	21	0.437995		ELOVL1, CD74, MOXD1, GPR37, SERPINA1, RYR3, PTGS1, NPC2, CASP4, HLA-DPB1, NOX4, HLA-DRA, HMOX1, CHI3L1, FKBP9, TRPM8, HLA-DQA2, PTRF, HLA-DQA1, HLA-DRB1, HLA-DPA1
KEGG_PATHWAY	hsa04151:PI3K-Akt signaling pathway	11	0.438259		ANGPT2, GNG5, COL4A2, IBSP, COL5A1, COL4A1, ITGA2, IL2RB, LPAR1, PDGFA, JAK3
GOTERM_CC_DIRECT	GO:0005901~caveola	4	0.445789		EHD2, CAV1, HMOX1, PTRF
SMART	SM00020:Tryp_SPc	6	0.456117		GZMK, PLAU, GZMA, HPN, C1RL, PLAT
GOTERM_BP_DIRECT	GO:0042127~regulation of cell proliferation	9	0.457496		CXCL10, CXCL11, CXCL9, ANXA1, PLAU, TNK2, TNFRSF11B, S100A11, PTGS1
UP_KEYWORDS	Prenylation	6	0.458788		RAB32, DIRAS3, GNG5, RAB34, PDE6B, GBP1
GOTERM_MF_DIRECT	GO:0042802~identical protein binding	19	0.46148		CD74, SERPINA1, TNK2, CAV1, S100B, SOD2, MMP9, DPP4, RNF135, CST3, CASP8, SRPX2, VWA1, S100A4, HOXA1, VIM, BCAT1, GBP1, FTL
UP_KEYWORDS	Flavoprotein	5	0.478719		STEAP3, MAOB, DPYD, PIPOX, SQRDL
UP_KEYWORDS	Glutathionylation	2	0.478719		CA3, CLIC1
UP_KEYWORDS	Congenital generalized lipodystrophy	2	0.478719		CAV1, PTRF
GOTERM_CC_DIRECT	GO:0031234~extrinsic component of cytoplasmic side of plasma membrane	4	0.484119		TNK2, S100A6, IQGAP1, JAK3
GOTERM_CC_DIRECT	GO:0012505~endomembrane system	5	0.512309		MAP1LC3C, SLC2A10, PDCD1LG2, JAK3, TBC1D10A
BIOCARTA	h_plateletAppPathway:Platelet Amyloid Precursor Protein Pathway	4	0.522243		COL4A2, PLAU, COL4A1, PLAT
INTERPRO	IPR011489:EMI domain	3	0.529334		POSTN, EMILIN3, EMILIN2
INTERPRO	IPR000353:MHC class II, beta chain, N-terminal	3	0.529334		HLA-DMB, HLA-DPB1, HLA-DRB1
INTERPRO	IPR001715:Calponin homology domain	5	0.529334		VAV3, PLS3, TAGLN2, IQGAP1, FLNC
INTERPRO	IPR001314:Peptidase S1A, chymotrypsin-type	6	0.529334		GZMK, PLAU, GZMA, HPN, C1RL, PLAT
INTERPRO	IPR000980:SH2 domain	6	0.529334		VAV3, SOCS1, CISH, SH2D4A, SH2D1A, JAK3
GOTERM_CC_DIRECT	GO:0005587~collagen type IV trimer	2	0.540294		COL4A2, COL4A1
INTERPRO	IPR000716:Thyroglobulin type-1	3	0.540352		CD74, IGFBP5, IGFBP2
BIOCARTA	h_blymphocytePathway:B Lymphocyte Cell Surface Molecules	3	0.547321		HLA-DRA, ITGAL, HLA-DRB1
BIOCARTA	h_inflamPathway:Cytokines and Inflammatory Response	4	0.547321		TGFB2, PDGFA, HLA-DRA, HLA-DRB1
BIOCARTA	h_mhcPathway:Antigen Processing and Presentation	3	0.547321		CD74, HLA-DRA, HLA-DRB1
BIOCARTA	h_tcraPathway:Lck and Fyn tyrosine kinases in initiation of TCR Activation	3	0.547321		HLA-DRA, CD3E, HLA-DRB1
BIOCARTA	h_npp1Pathway:Regulators of Bone Mineralization	3	0.547321		COL4A2, IBSP, COL4A1
UP_KEYWORDS	Lipoprotein	17	0.550859	KCNIP2	DIRAS3, APOBEC3F, APOBEC3G, CAV1, RAB32, GNG5, MAP1LC3C, CD109, RAB34, CD7, DPEP1, PDE6B, CD58, LDLRAP1, APOL1, GBP1
UP_KEYWORDS	NADP	6	0.565647		CYP27A1, STEAP3, DPYD, NOX4, CRYZ, HTATIP2
UP_KEYWORDS	Mitogen	3	0.565647		TGFB2, MACC1, PDGFA
INTERPRO	IPR009281:LR8	2	0.583769		TMEM176B, TMEM176A
INTERPRO	IPR002389:Annexin, type II	2	0.583769		ANXA2, ANXA2P2
INTERPRO	IPR001254:Peptidase S1	6	0.583769		GZMK, PLAU, GZMA, HPN, C1RL, PLAT
GOTERM_CC_DIRECT	GO:0016528~sarcoplasm	2	0.611476		GSN, FLNC
GOTERM_CC_DIRECT	GO:0005764~lysosome	7	0.61371		CST3, PLEKHF1, NPC2, CTSZ, HLA-DRA, CTSW, IFI30
GOTERM_BP_DIRECT	GO:0032060~bleb assembly	3	0.617833		PMP22, LPAR1, EMP3
GOTERM_BP_DIRECT	GO:0050900~leukocyte migration	7	0.617833		CD74, ANGPT2, CAV1, MSN, CD58, ITGAL, MMP9
GOTERM_BP_DIRECT	GO:0055072~iron ion homeostasis	4	0.617833		STEAP3, HMOX1, SOD2, FTL
GOTERM_BP_DIRECT	GO:0006935~chemotaxis	7	0.617833		CXCL10, CXCL11, CXCL9, PLAU, RARRES2, PLP2, LSP1
INTERPRO	IPR000867:Insulin-like growth factor-binding protein, IGFBP	3	0.633309		IGFBP5, IGFBP2, WISP1
GOTERM_BP_DIRECT	GO:0032496~response to lipopolysaccharide	8	0.639256		CXCL10, CXCL11, CXCL9, DUSP10, CASP8, MAOB, TNFRSF11B, SOD2
GOTERM_BP_DIRECT	GO:0032355~response to estradiol	6	0.639256	KCNJ11	CST3, POSTN, CASP8, ANXA1, IGFBP2
GOTERM_BP_DIRECT	GO:0009653~anatomical structure morphogenesis	6	0.641536		EYA4, EN1, IGF2BP3, HOXA1, S1PR3, IGF2BP2
GOTERM_MF_DIRECT	GO:0004252~serine-type endopeptidase activity	9	0.646073		DPP4, GZMK, PLAU, GZMA, HPN, C1RL, PLAT, MMP9, LTF
INTERPRO	IPR009003:Trypsin-like cysteine/serine peptidase domain	6	0.657334		GZMK, PLAU, GZMA, HPN, C1RL, PLAT
UP_SEQ_FEATURE	domain:EF-hand 1	8	0.714578		S100A6, PLS3, S100A4, FKBP9, S100B, FSTL1, MYL12A, S100A11
UP_SEQ_FEATURE	domain:Thyroglobulin type-1	3	0.715299		CD74, IGFBP5, IGFBP2
GOTERM_BP_DIRECT	GO:0043950~positive regulation of cAMP-mediated signaling	3	0.720357		CXCL10, CXCL11, CXCL9
UP_SEQ_FEATURE	domain:Peptidase S1	6	0.721076		GZMK, PLAU, GZMA, HPN, C1RL, PLAT
UP_SEQ_FEATURE	repeat:Annexin 1	3	0.721076		ANXA1, ANXA2, ANXA5
UP_SEQ_FEATURE	repeat:Annexin 2	3	0.721076		ANXA1, ANXA2, ANXA5
UP_SEQ_FEATURE	repeat:Annexin 3	3	0.721076		ANXA1, ANXA2, ANXA5
UP_SEQ_FEATURE	repeat:Annexin 4	3	0.721076		ANXA1, ANXA2, ANXA5
GOTERM_BP_DIRECT	GO:0042493~response to drug	11	0.722322	KCNJ11	VAV3, HDAC4, CST3, TGFB2, ANXA1, MAOB, ITGA2, IGFBP2, TNFRSF11B, SOD2
GOTERM_BP_DIRECT	GO:0030574~collagen catabolic process	5	0.723958		MRC2, COL4A2, COL5A1, COL4A1, MMP9
GOTERM_BP_DIRECT	GO:0043627~response to estrogen	5	0.723958		CA2, CAV1, IGFBP2, HMOX1, TNFRSF11B
GOTERM_BP_DIRECT	GO:0009409~response to cold	4	0.723958		CXCL10, CASP8, TRPM8, SOD2
GOTERM_BP_DIRECT	GO:0001501~skeletal system development	7	0.723958		HDAC4, TGFB2, POSTN, EN1, TNFRSF11B, MMP9, FGFRL1
COG_ONTOLOGY	Cytoskeleton	3	0.75142		DNAH11, PLS3, TAGLN2
GOTERM_BP_DIRECT	GO:0008360~regulation of cell shape	7	0.752956		ANXA1, HPN, PDPN, LPAR1, MSN, S100B, MYL12A
INTERPRO	IPR011833:Glycogen/starch/alpha-glucan phosphorylase	2	0.760904		PYGM, PYGL
INTERPRO	IPR000811:Glycosyl transferase, family 35	2	0.760904		PYGM, PYGL
GOTERM_BP_DIRECT	GO:0031640~killing of cells of other organism	3	0.767875		GNLY, APOL1, HAMP
GOTERM_BP_DIRECT	GO:0008219~cell death	4	0.795351		TGFB2, PMP22, HMOX1, EMP3
GOTERM_BP_DIRECT	GO:0030199~collagen fibril organization	4	0.795351		TGFB2, COL5A1, ANXA2, LUM
SMART	SM00458:RICIN	3	0.807492		MRC2, AIM1, GALNT3
INTERPRO	IPR023753:Pyridine nucleotide-disulphide oxidoreductase, FAD/NAD(P)-binding domain	4	0.840358		MAOB, DPYD, PIPOX, SQRDL
GOTERM_BP_DIRECT	GO:0050852~T cell receptor signaling pathway	7	0.85573		HLA-DPB1, HLA-DRA, CD3E, HLA-DQA2, HLA-DRB1, HLA-DQA1, HLA-DPA1
UP_SEQ_FEATURE	domain:EGF-like	5	0.865203		ADAM19, PLAU, ADAM12, PLAT, PTGS1
UP_SEQ_FEATURE	domain:EMI	3	0.865203		POSTN, EMILIN3, EMILIN2
GOTERM_BP_DIRECT	GO:0051496~positive regulation of stress fiber assembly	4	0.868935		SDC4, GPR65, LPAR1, NOX4
GOTERM_BP_DIRECT	GO:0097191~extrinsic apoptotic signaling pathway	4	0.868935		TGFB2, CASP8, TNFRSF12A, G0S2
GOTERM_BP_DIRECT	GO:0071356~cellular response to tumor necrosis factor	6	0.868935	KCNJ11	HDAC4, POSTN, CHI3L1, CD58, HAMP
GOTERM_MF_DIRECT	GO:0008184~glycogen phosphorylase activity	2	0.911523		PYGM, PYGL
GOTERM_MF_DIRECT	GO:0042803~protein homodimerization activity	17	0.91725		TGFB2, ANXA1, MAOB, APOBEC3G, GZMA, PDGFA, PYGL, S100B, DPP4, DMRTA2, ALDH1A3, DPYD, S100A6, HMOX1, ANG, TRPM8, S100A11
GOTERM_MF_DIRECT	GO:0005544~calcium-dependent phospholipid binding	4	0.91725		ANXA1, ANXA2, ANXA5, ANXA2P2
GOTERM_MF_DIRECT	GO:0002020~protease binding	5	0.91725		DPP4, CST3, SERPINA1, ANXA2, SERPINA5
GOTERM_MF_DIRECT	GO:0004197~cysteine-type endopeptidase activity	4	0.91725		CASP8, CTSZ, CASP4, CTSW
GOTERM_MF_DIRECT	GO:0019834~phospholipase A2 inhibitor activity	2	0.91725		ANXA1, ANXA2
GOTERM_MF_DIRECT	GO:0098641~cadherin binding involved in cell-cell adhesion	9	0.91725		ANXA1, ANXA2, SWAP70, CAPG, TAGLN2, IQGAP1, CLIC1, TBC1D10A, S100A11
GOTERM_BP_DIRECT	GO:1901741~positive regulation of myoblast fusion	3	0.92036		EHD2, CXCL9, GDF15
INTERPRO	IPR018114:Peptidase S1, trypsin family, active site	5	0.940161		GZMK, PLAU, GZMA, HPN, PLAT
UP_SEQ_FEATURE	calcium-binding region:1; low affinity	3	0.941206		S100A4, S100B, S100A11
UP_SEQ_FEATURE	chain:DNA dC->dU-editing enzyme APOBEC-3G	2	0.941206		APOBEC3F, APOBEC3G
UP_SEQ_FEATURE	propeptide:N-terminal propeptide (7S domain)	2	0.941206		COL4A2, COL4A1
SMART	SM00111:C4	2	0.965346		COL4A2, COL4A1
GOTERM_BP_DIRECT	GO:0006461~protein complex assembly	6	0.969488		CD74, IL2RB, CAPG, IL1RAP, CD3E, SH3BGR
UP_SEQ_FEATURE	domain:IGFBP N-terminal	3	0.972118		IGFBP5, IGFBP2, WISP1
GOTERM_BP_DIRECT	GO:0010951~negative regulation of endopeptidase activity	6	0.974418		SERPINA1, LXN, SPINT1, CD109, CARD16, SERPINA5
GOTERM_BP_DIRECT	GO:0007267~cell-cell signaling	9	0.974418		CXCL10, TGFB2, CXCL11, CXCL9, TNFAIP6, GDF15, SH2D1A, PDGFA, WISP1
GOTERM_BP_DIRECT	GO:0042110~T cell activation	4	0.974418		DPP4, CASP8, CD7, CD3E
GOTERM_BP_DIRECT	GO:0002506~polysaccharide assembly with MHC class II protein complex	2	0.974418		HLA-DRA, HLA-DRB1
GOTERM_BP_DIRECT	GO:0006508~proteolysis	14	0.974418	THSD4	HPN, CTSZ, PLAT, MMP9, DPP4, GZMK, CASP8, PLAU, CASP4, ADAM12, C1RL, DPEP1, LTF
GOTERM_BP_DIRECT	GO:0043410~positive regulation of MAPK cascade	5	0.974418		GPR37, BANK1, LPAR1, PDGFA, TNFRSF11B
GOTERM_BP_DIRECT	GO:0002690~positive regulation of leukocyte chemotaxis	3	0.974418		CXCL10, CXCL11, CXCL9
GOTERM_BP_DIRECT	GO:0051603~proteolysis involved in cellular protein catabolic process	4	0.978854		CASP8, GZMA, CTSZ, CTSW
GOTERM_MF_DIRECT	GO:0001948~glycoprotein binding	4	0.984973		SERPINA1, FBXO17, PLAT, VIM
GOTERM_MF_DIRECT	GO:0016491~oxidoreductase activity	7	0.984973		ALDH1A3, MAOB, PIPOX, NOX4, SQRDL, CRYZ, HTATIP2
GOTERM_BP_DIRECT	GO:0071260~cellular response to mechanical stimulus	4	1		HDAC4, CASP8, ITGA2, TLR8
GOTERM_BP_DIRECT	GO:0006952~defense response	4	1		CST3, CD74, CXCL9, KCNN4
GOTERM_BP_DIRECT	GO:0070555~response to interleukin-1	3	1		HDAC4, ANXA1, CHI3L1
GOTERM_BP_DIRECT	GO:1902042~negative regulation of extrinsic apoptotic signaling pathway via death domain receptors	3	1		CASP8, TMBIM1, HMOX1
GOTERM_BP_DIRECT	GO:0045765~regulation of angiogenesis	3	1		TNFRSF12A, HMOX1, HTATIP2
INTERPRO	IPR001442:Collagen IV, non-collagenous	2	1		COL4A2, COL4A1
BIOCARTA	h_ctla4Pathway:The Co-Stimulatory Signal During T-cell Activation	3	1		HLA-DRA, CD3E, HLA-DRB1
GOTERM_BP_DIRECT	GO:0097190~apoptotic signaling pathway	4	1		CASP8, CAV1, TNFRSF11B, CD3E
UP_SEQ_FEATURE	domain:Collagen IV NC1	2	1		COL4A2, COL4A1
INTERPRO	IPR022321:Insulin-like growth factor-binding protein family 1-6, chordata	2	1		IGFBP5, IGFBP2
INTERPRO	IPR009168:Insulin-like growth factor binding protein	2	1		IGFBP5, IGFBP2
INTERPRO	IPR000772:Ricin B lectin domain	3	1		MRC2, AIM1, GALNT3
GOTERM_MF_DIRECT	GO:0045182~translation regulator activity	2	1		IGF2BP3, IGF2BP2
GOTERM_BP_DIRECT	GO:0097066~response to thyroid hormone	2	1		ANXA2, HPN
UP_SEQ_FEATURE	site:Involved in the association of subunits	2	1		PYGM, PYGL
GOTERM_BP_DIRECT	GO:0038063~collagen-activated tyrosine kinase receptor signaling pathway	2	1		COL4A2, COL4A1
GOTERM_BP_DIRECT	GO:0034605~cellular response to heat	3	1		CXCL10, STAC, HMOX1
GOTERM_BP_DIRECT	GO:0007588~excretion	3	1		KCNK5, HMOX1, AQP5
GOTERM_BP_DIRECT	GO:0071805~potassium ion transmembrane transport	5	1	KCNJ11, KCNIP2	KCNK5, HPN, KCNN4
OMIM_DISEASE	180300~Rheumatoid arthritis, susceptibility to	2	1		CIITA, HLA-DRB1
GOTERM_MF_DIRECT	GO:0003779~actin binding	8	1		GSN, MSN, S100A4, CAPG, ANG, LSP1, GBP1, MYO1G
GOTERM_BP_DIRECT	GO:0050667~homocysteine metabolic process	2	1		DPEP1, NOX4
GOTERM_BP_DIRECT	GO:0045869~negative regulation of single stranded viral RNA replication via double stranded DNA intermediate	2	1		APOBEC3F, APOBEC3G
GOTERM_BP_DIRECT	GO:0070383~DNA cytosine deamination	2	1		APOBEC3F, APOBEC3G
GOTERM_BP_DIRECT	GO:0042035~regulation of cytokine biosynthetic process	2	1		IGF2BP3, IGF2BP2
GOTERM_BP_DIRECT	GO:0031340~positive regulation of vesicle fusion	2	1		ANXA1, ANXA2
BIOCARTA	h_amiPathway:Acute Myocardial Infarction	3	1		COL4A2, COL4A1, PLAT
UP_SEQ_FEATURE	domain:Cadherin 6	4	1	PCDHGA5	PCDHGA11, PCDHGB3, FAT2
GOTERM_BP_DIRECT	GO:0090382~phagosome maturation	2	1		RAB32, RAB34
GOTERM_BP_DIRECT	GO:0010043~response to zinc ion	3	1		CA2, SOD2, HAMP
GOTERM_MF_DIRECT	GO:0008234~cysteine-type peptidase activity	3	1		CASP8, CTSZ, CTSW
GOTERM_MF_DIRECT	GO:0072341~modified amino acid binding	2	1		DPEP1, NOX4
GOTERM_BP_DIRECT	GO:0043086~negative regulation of catalytic activity	4	1		ANXA2, TMBIM1, ANXA5, ANXA2P2
INTERPRO	IPR004032:PMP-22/EMP/MP20	2	1		PMP22, EMP3
GOTERM_BP_DIRECT	GO:0044267~cellular protein metabolic process	5	1		CST3, GSN, IGFBP5, IGFBP2, LTF
GOTERM_BP_DIRECT	GO:0051607~defense response to virus	6	1		CXCL10, CXCL9, APOBEC3F, APOBEC3G, TLR8, GBP1
UP_SEQ_FEATURE	domain:KH 4	2	1		IGF2BP3, IGF2BP2
GOTERM_BP_DIRECT	GO:0042981~regulation of apoptotic process	7	1		STEAP3, CASP8, GDF15, CASP4, TNFRSF11B, CARD16, CD3E
GOTERM_BP_DIRECT	GO:0048286~lung alveolus development	3	1		IGFBP5, PDPN, PDGFA
GOTERM_BP_DIRECT	GO:0043123~positive regulation of I-kappaB kinase/NF-kappaB signaling	6	1		CASP8, LPAR1, HMOX1, S100A4, S100B, LTF
GOTERM_BP_DIRECT	GO:0060056~mammary gland involution	2	1		IGFBP5, CAV1
GOTERM_BP_DIRECT	GO:0003179~heart valve morphogenesis	2	1		TGFB2, FGFRL1
GOTERM_BP_DIRECT	GO:0050714~positive regulation of protein secretion	3	1		TGFB2, ANG, KCNN4
GOTERM_BP_DIRECT	GO:0014910~regulation of smooth muscle cell migration	2	1		PLAU, PDGFA
GOTERM_MF_DIRECT	GO:0030023~extracellular matrix constituent conferring elasticity	2	1		COL4A1, EMILIN2
GOTERM_BP_DIRECT	GO:0002138~retinoic acid biosynthetic process	2	1		ALDH1A3, RBP1
UP_SEQ_FEATURE	lipid moiety-binding region:S-geranylgeranyl cysteine	5	1		RAB32, DIRAS3, GNG5, RAB34, PDE6B
GOTERM_BP_DIRECT	GO:2001238~positive regulation of extrinsic apoptotic signaling pathway	3	1		TNFRSF12A, CAV1, G0S2
GOTERM_BP_DIRECT	GO:0009612~response to mechanical stimulus	4	1		POSTN, ANGPT2, IGFBP2, CHI3L1
GOTERM_BP_DIRECT	GO:0071560~cellular response to transforming growth factor beta stimulus	4	1		POSTN, COL4A2, CAV1, NOX4
UP_SEQ_FEATURE	active site:Charge relay system	7	1		DPP4, GZMK, PLAU, GZMA, HPN, C1RL, PLAT
UP_SEQ_FEATURE	calcium-binding region:2; high affinity	3	1		S100A4, S100B, S100A11
UP_SEQ_FEATURE	glycosylation site:O-linked (Fuc)	2	1		PLAU, PLAT
GOTERM_BP_DIRECT	GO:0017148~negative regulation of translation	4	1		IGFBP5, IGF2BP3, ANG, IGF2BP2
GOTERM_BP_DIRECT	GO:0007596~blood coagulation	7	1		EHD2, SERPINA1, PLAU, ITGA2, ANXA5, PLAT, SERPINA5
GOTERM_BP_DIRECT	GO:0000188~inactivation of MAPK activity	3	1		DUSP10, RGS3, CAV1
UP_SEQ_FEATURE	compositionally biased region:Poly-His	4	1	GRIN2B	PRICKLE3, HOXA1, MEOX2
UP_SEQ_FEATURE	mutagenesis site	40	1		HDAC4, SERPINA1, MAOB, TNFRSF11B, IQGAP1, PTGS1, DPP4, MRC2, CST3, CASP8, HLA-DMB, PLAU, MAP1LC3C, CASP4, PDPN, C1RL, FLNC, SLC26A10, LDLRAP1, KCNN4, CLIC1, TBC1D10A, HTATIP2, APOBEC3F, APOBEC3G, ANXA2, TNK2, ITGA2, SWAP70, SH2D1A, SOD2, MMP9, RAB32, TRIP6, IL2RB, DPEP1, NOX4, ANG, GAPT, LTF
UP_SEQ_FEATURE	domain:Ricin B-type lectin	3	1		MRC2, AIM1, GALNT3
GOTERM_BP_DIRECT	GO:0042730~fibrinolysis	3	1		ANXA2, PLAU, PLAT
GOTERM_BP_DIRECT	GO:0006749~glutathione metabolic process	4	1		DPEP1, SOD2, OPLAH, CLIC1
UP_SEQ_FEATURE	region of interest:Triple-helical region	3	1		COL4A2, COL5A1, COL4A1
GOTERM_BP_DIRECT	GO:0010628~positive regulation of gene expression	9	1		ZNF683, SFRP4, TGFB2, GSN, CAV1, HPN, MSN, VIM, CD3E
UP_SEQ_FEATURE	domain:MARVEL	3	1		SYNGR2, PLLP, PLP2
PIR_SUPERFAMILY	PIRSF000460:glucan phosphorylase	2	1		PYGM, PYGL
UP_SEQ_FEATURE	propeptide:Removed in mature form	8	1		DIRAS3, GNG5, MAP1LC3C, CD109, PDGFA, DPEP1, PDE6B, CD58
GOTERM_BP_DIRECT	GO:0048146~positive regulation of fibroblast proliferation	4	1		CD74, ANXA2, S100A6, PDGFA
GOTERM_BP_DIRECT	GO:1902174~positive regulation of keratinocyte apoptotic process	2	1		SFRP4, GSN
UP_SEQ_FEATURE	domain:SH2	5	1		VAV3, SOCS1, CISH, SH2D4A, SH2D1A
UP_SEQ_FEATURE	site:May be involved in allosteric control	2	1		PYGM, PYGL
GOTERM_BP_DIRECT	GO:0055114~oxidation-reduction process	15	1		MOXD1, STEAP3, MAOB, GPX8, PIPOX, IFI30, SOD2, PTGS1, CRYZ, CYP27A1, ALDH1A3, DPYD, NOX4, BCO2, HTATIP2
GOTERM_BP_DIRECT	GO:0007229~integrin-mediated signaling pathway	5	1		VAV3, IBSP, ITGA2, ADAM12, ITGAL
GOTERM_BP_DIRECT	GO:0051289~protein homotetramerization	4	1		TRPM8, SOD2, RYR3, CRYZ
UP_SEQ_FEATURE	domain:VWFA	4	1		ITGA2, VWA1, COL21A1, ITGAL
GOTERM_BP_DIRECT	GO:0002381~immunoglobulin production involved in immunoglobulin mediated immune response	2	1		HLA-DRB1, GAPT
GOTERM_BP_DIRECT	GO:2001199~negative regulation of dendritic cell differentiation	2	1		TMEM176B, TMEM176A
GOTERM_BP_DIRECT	GO:0033591~response to L-ascorbic acid	2	1		ITGA2, SOD2
GOTERM_BP_DIRECT	GO:0043065~positive regulation of apoptotic process	9	1		VAV3, SFRP4, ALDH1A3, TNFRSF12A, GZMA, LPAR1, HMOX1, NOX4, S100B
OMIM_DISEASE	606963~Pulmonary disease, chronic obstructive, susceptibility to	2	1		SERPINA1, HMOX1
UP_SEQ_FEATURE	chain:lymphocyte antigen	2	1		HLA-DPB1, HLA-DOA
OMIM_DISEASE	614519~Hemorrhage, intracerebral, susceptibility to	2	1		COL4A2, COL4A1
GOTERM_BP_DIRECT	GO:0045471~response to ethanol	5	1	GRIN2B	CASP8, MAOB, CA3, HAMP
GOTERM_BP_DIRECT	GO:0048008~platelet-derived growth factor receptor signaling pathway	3	1		PDGFA, PLAT, IQGAP1
GOTERM_BP_DIRECT	GO:0048662~negative regulation of smooth muscle cell proliferation	3	1		IGFBP5, HMOX1, ANG
GOTERM_BP_DIRECT	GO:0042113~B cell activation	3	1		HDAC4, CASP8, BANK1
GOTERM_BP_DIRECT	GO:0009611~response to wounding	4	1		TGFB2, FABP5, PLLP, PDGFA
GOTERM_BP_DIRECT	GO:0002576~platelet degranulation	5	1		TGFB2, SERPINA1, RARRES2, PDGFA, CTSW
[truncated: 14 more rows]
